# Supplementary material for: Airway transcriptome networks for ozone and PM2.5 exposure reveal distinct key drivers for children with asthma
Source: Genome Med. 2025 Dec 22;17:151. doi: 10.1186/s13073-025-01570-1 (PMC12723882; doi:10.1186/s13073-025-01570-1)
Supplement: Supplementary file 1 — Additional file 1. Supplementary Tables. Table S1. Characteristics of the children with bronchial samples. Table S2. Nasal transcripts associated with ozone level in children with asthma. Table S3. Nasal transcripts associated with PM2.5 level in children with asthma. Table S4. Nasal transcripts associated with ozone level in children without asthma. Table S5. Nasal transcripts associated with PM2.5 level in children without asthma. [file 13073_2025_1570_MOESM1_ESM.xlsx]

## Sheet: Table S1
Table S1. Characteristics of the children with bronchial samples
	Asthma (n=44)
Age	12.0 (4.1)
Sex (female)	23 (52%)
Race
Asian	2 (5%)
Black	15 (34%)
White	16 (36%)
Mixed race	6 (14%)
Other	5 (11%)
Ethnicity
Latino	17 (39%)
Season of study visit
Spring	8 (18%)
Summer	8 (18%)
Fall	14 (32%)
Winter	14 (32%)
Asthma Control Test (ACT) scores (mean, sd)	13.4 (4.3)
FEV1 % (mean, sd)	87.0 (22.0)
FEV1/FVC (mean, sd)	75.8 (11.9)
Allergic rhinitis	22 (50%)
Asthma medication use, current
Short-acting inhaled beta agonist (SABA)	38 (86%)
Inhaled corticosteroid (ICS)	8 (18%)
Combined inhaled corticosteroid (ICS)/LABA	29 (66%)
Leukotriene receptor antagonist	23 (53%)
Oral corticosteroid	5 (11%)
Omalizumab	2 (5%)
Pollutant levels
Ozone (ppm)	0.02 (0.01)
PM2.5 (µg/m3)	7.4 (3.5)
CO (ppm)	0.3 (0.2)
SO2 (ppb)	0.6 (0.6)
NO2 (ppb)	18.2 (7.6)
PMC (µg/m3)	6.2 (4.1)
* Fisher Exact test for categorical variables, T-test for continuous variables. Mean (SD) or number (%) are shown

## Sheet: Table S2
Table S2. Nasal transcripts associated with ozone level in children with asthma
Gene	Beta	95% CI lower	95% CI upper	FDR
MIR7846	12.1481	6.53184	17.7644	0.000119114	*
LINC01039	15.3769	7.36239	23.4257	0.000663218
MIR3132	22.7174	10.89	34.5841	0.000793336
C1orf186	3.95212	1.83625	6.068	0.000800427
ANO1-AS2	9.43762	4.33963	14.5355	0.000529942
LINC01511	7.50655	3.42275	11.5903	0.00145792
CRHR2	2.41367	1.02108	3.80626	0.000792812
CDK15	5.22536	2.204	8.24672	0.00172666
CPA3	4.54354	1.89968	7.18736	0.00185529
P2RY14	4.86395	1.98583	7.73076	0.00197628
LOC101926908	30	12.238	47.762	0.000921659
PRELP	3.56357	1.45272	5.67442	0.00197707
C1orf185	30	12.2211	47.7789	0.00185455
C10orf71	17.5099	6.99063	27.9437	0.00239936
MIR4425	29.282	11.5592	47.0974	0.00212823
LOC440896	5.89925	2.29932	9.49725	0.0026469
LOC101928449	29.0542	11.1102	46.6605	0.00251323
LOC101927359	14.3258	5.45906	23.2222	0.00332049
RGS13	4.01851	1.52583	6.5112	0.00316206
TUNAR	28.4996	10.7229	46.2674	0.00451467
RAX2	13.8807	5.05858	22.7037	0.00346759
CCDC144A	2.74918	0.994734	4.50362	0.004772
SAMSN1-AS1	7.96473	2.8219	13.0955	0.00422945
PRB1	5.12548	1.79336	8.4576	0.00504715
EMX2OS	4.58851	1.58549	7.59153	0.00386718
LINC00266-3	3.37307	1.13186	5.61428	0.00571505
BCL2	1.27742	0.422872	2.13196	0.0041196
SEMA3B-AS1	1.74264	0.56407	2.92121	0.0059753
GPR171	2.62126	0.838469	4.40405	0.00637704
HCG11	1.12258	0.357375	1.88778	0.0058698
TCHHL1	15.7134	4.97299	26.4522	0.0069884
MYO15A	1.73012	0.539482	2.92076	0.00661638
CYSLTR2	4.37461	1.36396	7.38527	0.00732357
MIR4453	1.75015	0.540035	2.96027	0.00774987
MIR378G	3.92822	1.19161	6.66482	0.00752078
KIRREL	1.51225	0.452937	2.57156	0.00911975
NAP1L3	6.22685	1.85188	10.6018	0.00905218
DLC1	3.03634	0.85482	5.21785	0.00922509
SIGLEC6	3.08236	0.865638	5.29907	0.0096612
LINC00929	24.4474	6.69728	42.1663	0.00740643
PDLIM3	2.58593	0.709531	4.46233	0.00868984
LAMB4	2.46792	0.672928	4.2629	0.0100863
ADGRE4P	3.86219	1.04573	6.67943	0.0118359
LINC01305	2.59154	0.697561	4.48552	0.0115661
ENPP6	1.73364	0.464925	3.00236	0.010838
ITGBL1	2.44715	0.650557	4.24375	0.0101118
MIR545	14.615	3.89615	25.3876	0.00945999
MS4A2	3.86685	1.00277	6.73093	0.0105974
CLNK	2.41895	0.622747	4.21515	0.0122304
NTN5	2.28292	0.578554	3.98729	0.0119863
GDF2	23.7509	5.95535	41.5138	0.0141032
MIR1976	7.90417	1.95614	13.846	0.0110387
PRSS1	8.02429	1.97738	14.0721	0.0113039
MIR6880	2.81468	0.692827	4.93653	0.0109311
NCR3LG1	1.69397	0.411439	2.97649	0.0135508
LINC01100	13.4999	3.29978	23.7638	0.0142386
DNAJC12	2.03263	0.490675	3.57459	0.0140939
PSMD5-AS1	1.00751	0.242801	1.77222	0.0127558
LOC101928882	4.78413	1.13168	8.43659	0.0127813
FGF16	12.7615	2.88388	22.6133	0.0145773
LOC101928694	3.35775	0.760263	5.95524	0.0145119
ARHGAP40	1.77174	0.400667	3.14282	0.0155288
MIR6816	2.0349	0.453707	3.61608	0.0160456
NXPH2	7.62216	1.69639	13.5508	0.0160929
USP32P1	2.40648	0.529719	4.28324	0.0156644
LINC00106	2.12842	0.462329	3.7945	0.0153867
RNASE2	3.28633	0.716558	5.86414	0.0136393
FIGNL2	2.13825	0.457181	3.81931	0.0162162
MBL1P	2.15543	0.452522	3.85833	0.0170303
LINC00656	4.64978	0.951604	8.34799	0.0177931
IL9R	1.9458	0.397093	3.4945	0.0159088
HRH4	3.93003	0.805789	7.07028	0.0162806
F2RL3	1.98757	0.400031	3.5751	0.0190489
MTMR9LP	1.16485	0.230643	2.09905	0.0194046
GPR82	2.33026	0.459239	4.20127	0.0188104
C11orf42	2.03599	0.399747	3.67223	0.0161376
ACTN2	4.61373	0.905074	8.32247	0.0198282
C14orf132	1.58383	0.306261	2.8614	0.0190602
PTPN22	1.95453	0.374044	3.53503	0.0171451
SLC7A5P2	1.55584	0.296694	2.81498	0.0200239
DRAXIN	2.44504	0.463805	4.42627	0.0171634
OR2B6	3.75157	0.709926	6.79322	0.0193107
BRSK2	1.49664	0.283154	2.71013	0.0207171
RPL10L	5.09099	0.95388	9.22809	0.0185652
LOC441204	3.78502	0.705982	6.86405	0.0206309
PSG9	5.4876	1.0197	9.95548	0.0218725
LAX1	1.76765	0.327441	3.20787	0.0208004
LOC101928372	4.13763	0.766824	7.51465	0.0205135
KLHL6-AS1	4.219	0.774083	7.66376	0.0177749
TNC	1.42466	0.258172	2.59115	0.0201289
IL23R	2.5545	0.459919	4.64908	0.0194201
CPNE4	1.77038	0.317879	3.22288	0.0215608
HPGDS	2.14192	0.379632	3.9042	0.0179904
LOC101927438	2.94645	0.511296	5.38161	0.020281
LOC100101478	2.16098	0.371813	3.95015	0.0235139
H2BFXP	2.16098	0.371813	3.95015	0.0220264
UBE2Q2P1	1.28486	0.216144	2.35359	0.0240276
AMY2A	2.46355	0.41159	4.5155	0.0204787
TBR1	6.05345	1.00981	11.0971	0.0200214
MIR7-3HG	5.89696	0.978682	10.8158	0.024371
AKAP5	1.56082	0.252976	2.86867	0.0245837
GRID1	4.44148	0.718664	8.16429	0.02494
GAS6-AS2	1.68627	0.271691	3.10084	0.0241092
LOC100505912	2.61222	0.419527	4.80491	0.0269803
ZNF667-AS1	2.45557	0.393795	4.51735	0.023506
MS4A1	2.38399	0.380898	4.38707	0.0225367
MIR147A	21.1314	3.35376	38.9091	0.0233794
MIR3677	2.11786	0.336057	3.89966	0.0227694
LINC00115	1.19196	0.187723	2.19619	0.0274855
ANO7	1.32945	0.208194	2.45071	0.0257226
SCN3A	3.79208	0.592998	6.99116	0.0221133
LOC100128398	1.30317	0.200764	2.40559	0.0211724
LOC101927815	4.64245	0.706046	8.57831	0.0285029
ST8SIA6-AS1	3.88555	0.590882	7.18021	0.0279033
ZNF667	3.00644	0.45439	5.55849	0.0245858
ZFP2	1.45322	0.217317	2.68913	0.0249436
ENPEP	4.45669	0.655921	8.25746	0.024387
LOC101929452	6.42214	0.944872	11.8994	0.026544
CLC	4.06435	0.590822	7.5481	0.0257834
HCRT	9.63548	1.37921	17.8814	0.0244941
SYT4	20.7092	2.94119	38.4774	0.0244032
SYCP2L	1.99727	0.282703	3.71183	0.0239703
TSSK1B	2.28201	0.322762	4.24127	0.0257363
ADCY10P1	1.50749	0.211897	2.80308	0.0233887
CDRT1	1.21718	0.170741	2.26361	0.0237906
GVINP1	2.12744	0.29789	3.95698	0.0276748
CELA1	4.28985	0.596125	7.97773	0.0286285
FAM87B	1.21806	0.168858	2.26725	0.0278327
AVIL	1.29785	0.178254	2.41744	0.0261044
ELOVL6	1.08031	0.145852	2.01477	0.0300304
FLJ45079	2.98297	0.397662	5.56827	0.0279952
TLX2	2.39764	0.318997	4.47627	0.0282253
RHOXF1P1	5.6967	0.758405	10.6439	0.0275862
LINC00996	1.97308	0.260622	3.68554	0.0276785
MIR4738	3.63027	0.476076	6.78188	0.0264515
SCN7A	4.52017	0.593412	8.44693	0.0248974
HDC	1.8646	0.243886	3.48531	0.0296217
F5	2.57844	0.336837	4.82002	0.0278181
KRT20	1.78852	0.231921	3.34511	0.0254429
CXADRP3	4.25121	0.548873	7.95123	0.0287637
TAS2R42	7.06538	0.899059	13.2276	0.0288717
VASH2	1.55188	0.196944	2.90682	0.022987
MIR6893	3.06521	0.379894	5.75054	0.0286955
PGAM2	1.27176	0.156517	2.38701	0.0295091
SPDYE4	3.92955	0.480317	7.37879	0.0330033
MEX3A	1.15712	0.139938	2.1743	0.0274427
SIGLEC17P	2.06611	0.247657	3.88457	0.0278373
GPR17	2.79457	0.330665	5.25848	0.033166
MIR3617	4.89384	0.577337	9.21216	0.0310231
CACNA2D3	1.02435	0.120488	1.92821	0.0304548
GCSAML	3.07929	0.359316	5.79926	0.0314191
SNORD63	2.1764	0.252047	4.10075	0.0326823
C10orf128	2.40497	0.27841	4.53154	0.0285186
GPR34	2.03377	0.233449	3.83432	0.0319531
LOC101929741	2.09543	0.237434	3.95342	0.0319905
MMP20	15.5584	1.71713	29.384	0.0296846
MIR6849	2.17326	0.240186	4.10634	0.0319841
LINC01206	2.13952	0.234744	4.04429	0.0318894
LOC100129138	3.2665	0.35485	6.17814	0.0332538
DACH1	2.744	0.296221	5.19178	0.0322921
MIR6741	1.43143	0.154257	2.70861	0.0320327
MIR4730	2.06776	0.221649	3.91387	0.0318194
CYP17A1	1.47732	0.156666	2.79797	0.0299258
CSF1	2.00118	0.209882	3.79247	0.0326173
SNORA60	1.25934	0.131628	2.38705	0.033847
LINC01279	1.15432	0.12053	2.1881	0.0321552
LEAP2	1.49626	0.156209	2.83631	0.0323093
LINC01402	2.8865	0.296925	5.47607	0.0352085
CD22	2.09908	0.215794	3.98236	0.0319248
CCR6	1.33881	0.136562	2.54106	0.031664
MIR1292	1.02369	0.102488	1.9449	0.0310212
IGLL3P	4.98571	0.498163	9.47466	0.0354087
HS1BP3-IT1	2.08531	0.207024	3.96359	0.0306109
ELOVL3	1.98643	0.197143	3.77572	0.0362338
MIR5692A2	3.14338	0.302906	5.98386	0.0343085
MIR6895	2.98412	0.286795	5.68145	0.0330326
MADCAM1	1.73214	0.166469	3.29782	0.0315262
PPP1R27	2.10089	0.199447	4.00233	0.0343738
MYH7	2.51735	0.233312	4.80138	0.0377233
LOC102724589	2.6605	0.24313	5.07788	0.0327847
GDNF-AS1	2.76196	0.252175	5.27174	0.0353912
MPP4	1.67684	0.151138	3.20254	0.0398154
MIR6815	4.52612	0.403727	8.64802	0.033117
ERC2	1.22856	0.108066	2.34905	0.0326202
CYYR1	1.63784	0.141056	3.13463	0.036277
TARP	2.08599	0.1707	4.00128	0.0366145
SLC19A3	6.55277	0.534169	12.5704	0.0340504
IL22RA2	2.81023	0.22758	5.39287	0.0361781
ADCY4	1.01497	0.0811255	1.94882	0.0382073
PDE3A	2.8785	0.226682	5.53032	0.0355573
PDZD9	2.06441	0.159246	3.96957	0.0392862
CCR7	1.87505	0.140888	3.60923	0.0348682
CSTL1	3.1767	0.238247	6.11514	0.0405977
ENPP2	1.56751	0.115959	3.01907	0.0391951
ATP6V1B1-AS1	2.55247	0.18286	4.92208	0.0356295
LOC100147773	1.36037	0.096818	2.62393	0.0386358
ADGRG7	5.11551	0.361164	9.86847	0.0366127
CRYBB3	1.2852	0.0890246	2.48138	0.0414894
VSIG8	1.39018	0.095844	2.68452	0.0351157
ZNF730	4.24288	0.291523	8.19423	0.0393815
ADAM12	1.4049	0.0956056	2.71419	0.0370075
WFDC10B	1.21092	0.0820645	2.33977	0.0391897
GALNTL6	1.53901	0.102001	2.97603	0.0387432
BTNL3	3.08952	0.202399	5.98355	0.0397847
SLC4A9	1.69681	0.105894	3.28773	0.0389369
GGT5	2.58553	0.157925	5.01314	0.04
HSPA7	2.06813	0.125601	4.01065	0.0407867
PNLIPRP1	6.74669	0.403698	13.0916	0.0352517
RAB44	2.17873	0.128777	4.22867	0.0426316
WNK3	1.5028	0.0867967	2.91879	0.0405602
PSMA8	10.1243	0.567266	19.6585	0.0411609
SND1-IT1	1.28777	0.0704609	2.50508	0.0434204
TMEM156	2.3223	0.128019	4.52231	0.0369781
TTC24	1.73816	0.0934858	3.38283	0.0384717
SPDYE7P	1.77499	0.0937506	3.45623	0.0386762
LRRC4B	1.73283	0.0912364	3.37443	0.0396026
PIK3R6	1.81283	0.0954285	3.53024	0.0428325
MIR6757	3.77214	0.197729	7.34654	0.042374
HEPN1	10.7925	0.537589	21.0332	0.0432261
KCNN1	2.31313	0.116269	4.51002	0.0409869
HIST1H4A	4.93545	0.227463	9.62734	0.043784
IFIT1B	3.48854	0.16353	6.81355	0.0431597
MGARP	2.3034	0.10476	4.50204	0.0440786
LOC101928386	2.89106	0.126875	5.65525	0.03858
SLC22A1	1.19693	0.0524555	2.3414	0.0467215
LOC101926933	2.0437	0.0887581	3.99865	0.041296
NTN3	2.44744	0.101797	4.79308	0.0445558
TACR1	2.85247	0.116926	5.58801	0.0463585
TNNT2	2.26518	0.0922203	4.43814	0.0474738
SIGLEC10	2.17619	0.0835575	4.26875	0.041816
SPTB	1.07715	0.0397741	2.11452	0.0463331
ITPR2	1.57959	0.0521403	3.10704	0.0458239
MIR1278	18.3569	0.642893	36.1669	0.0440593
CCDC144B	1.473	0.047635	2.89837	0.0477206
GUCY1A3	1.62399	0.0513068	3.19666	0.0439633
MATN3	1.14568	0.0360666	2.25529	0.0468585
DNMT3L	6.31889	0.189388	12.4433	0.0470228
MIR342	3.15855	0.0925758	6.22452	0.0451509
SLAMF7	1.72404	0.0499872	3.39809	0.0460683
ADRA2A	1.93657	0.0553468	3.81779	0.0476695
GAPT	2.51543	0.0702545	4.9606	0.0481141
NME8	3.83943	0.106667	7.5723	0.0449933
MIR5008	2.98542	0.0804515	5.89039	0.0453394
RHD	1.28489	0.0345966	2.53517	0.047004
MIR6859-3	1.07066	0.025873	2.11545	0.0482759
MIR6859-2	1.07066	0.025873	2.11545	0.0433626
MIR6859-4	1.07066	0.025873	2.11545	0.0481403
MIR6859-1	1.07066	0.025873	2.11545	0.0471723
CHRM3-AS2	2.95828	0.0618764	5.85469	0.0453888
HERC2P2	1.14077	0.0209924	2.26054	0.045286
LOC100499484	1.15777	0.015878	2.29967	0.0488031
ZNF284	1.15298	0.0152059	2.29075	0.0483034
MAGED4	1.73314	0.02238	3.44391	0.0459285
MAGED4B	1.73314	0.02238	3.44391	0.0478716
LINC00921	1.34626	0.0144464	2.67808	0.049176
PRKG1	2.26325	0.021745	4.50476	0.0487708
PAG1	1.82763	0.00384656	3.65141	0.0498809
BNC2	1.33035	0.000669321	2.66003	0.0475688
RGS18	2.55751	0.00160975	5.11989	0.0494352
AGRP	1.90715	-0.00787846	3.82218	0.0469266
CD80	2.28425	-0.0208082	4.58931	0.0493005
ELSPBP1	6.19908	-0.105758	12.5045	0.0499535
* FDR was calculated from 100,000 permutations to avoid FDR=0.

## Sheet: Table S3
Table S3. Nasal transcripts associated with PM2.5 level in children with asthma
Gene	Beta	95% CI lower	95% CI upper	FDR
MIR6723	13.5657	9.84542	17.317	0.000400802
MIR4461	9.83125	6.38837	13.2685	0.000531773
CLEC6A	12.3705	6.09414	18.6582	0.00307281
GLYATL2	4.83384	2.35398	7.3137	0.00278996
CCL20	5.30705	2.57618	8.0379	0.00361688
CXCL5	5.26184	2.53048	7.99317	0.00187642
NUPR1L	3.95708	1.8962	6.01793	0.00200133
ITGB2-AS1	4.38127	2.08536	6.67714	0.00199574
BPIFA4P	24.2447	11.4804	36.9924	0.00173264
IFNA22P	13.4845	6.35519	20.5944	0.00226184
SNORD42A	3.53688	1.6522	5.4213	0.00321932
ADAM30	18.152	8.25361	27.9864	0.00323145
LOC101927359	21.3964	9.61333	33.0827	0.00279181
ELOVL3	4.31671	1.93024	6.70371	0.00504983
TLR10	4.80574	2.09124	7.52018	0.00491107
UPK3A	3.61719	1.51932	5.71505	0.00438247
BTNL3	6.57295	2.73702	10.4095	0.00667646
ADRB2	2.11141	0.864858	3.35797	0.00451407
RAB39B	5.52134	2.22201	8.82156	0.00611214
TEX101	4.14823	1.63174	6.66475	0.00716465
IL21R-AS1	3.42661	1.29625	5.55697	0.008873
RGS2	5.1041	1.93226	8.28067	0.00669344
KDR	3.74513	1.41608	6.07418	0.00712557
GPR31	5.59984	2.10376	9.09486	0.00773333
GBP5	4.49815	1.69042	7.30588	0.00904135
ARSH	2.90836	1.07764	4.73908	0.00806452
CLEC9A	5.19622	1.91801	8.48506	0.0078104
LINC00921	2.79584	1.02702	4.56467	0.00871197
OR7D2	6.51334	2.37141	10.6551	0.00802461
THAP2	2.36131	0.849929	3.8727	0.00838993
LOC101927919	5.08521	1.78824	8.38329	0.0103889
C7orf71	13.9721	4.90606	23.0201	0.00907756
SPP1	5.49665	1.89565	9.09767	0.0124448
PTHLH	3.47584	1.19757	5.75413	0.00940771
NAT2	3.2905	1.13286	5.44815	0.0105221
MIR4669	9.95763	3.41263	16.5071	0.0112525
CIITA	1.94755	0.666438	3.22867	0.00918408
GPR68	1.72234	0.586646	2.85805	0.0134095
RNASE6	2.6537	0.903286	4.40412	0.00913733
LCE1E	7.6514	2.60306	12.7074	0.0109567
LOC643802	4.94037	1.5949	8.28246	0.0121821
SLC8A1	3.7082	1.21674	6.19964	0.0130163
FGL2	4.0567	1.3066	6.80966	0.0122227
PPP1R14A	4.22816	1.35711	7.09907	0.0116928
LRRK2	4.16106	1.33076	6.99238	0.0106468
ENPP6	2.48545	0.791963	4.17923	0.0142782
FCGR1C	3.73166	1.17808	6.2852	0.0143445
PRSS30P	2.38967	0.752388	4.02695	0.0125786
KRTAP4-11	14.538	4.5767	24.506	0.0141371
AOAH	3.62422	1.13432	6.1141	0.0110314
LIPN	6.03233	1.87976	10.1849	0.0133952
COL22A1	4.23916	1.31749	7.16065	0.0121658
SAA2	2.68567	0.832074	4.53927	0.0124248
KIAA0226L	4.91056	1.50463	8.3165	0.0135063
EDN2	4.21481	1.28362	7.14121	0.0124631
CCR7	3.30004	0.996924	5.59536	0.0138279
MNDA	4.82692	1.4584	8.19544	0.0148178
LOC101928710	2.31248	0.694538	3.93045	0.0137949
CECR6	3.13116	0.940898	5.32142	0.0148297
CXCL6	2.72201	0.817542	4.62647	0.0163758
CARD8	2.72006	0.806276	4.63384	0.0166622
ZSCAN16-AS1	1.83102	0.54223	3.11983	0.0157712
ASF1B	2.22384	0.653616	3.79405	0.0152979
MME	4.99698	1.45495	8.53969	0.0137517
FIGNL2	3.15811	0.918322	5.39778	0.0160428
CHI3L1	3.47456	1.00621	5.94257	0.0157783
ATP8A2	2.46025	0.710341	4.21017	0.0173103
MIR421	3.869	1.11546	6.62253	0.0174239
IL21R	2.79412	0.804914	4.7833	0.0169991
MIR155HG	3.65456	1.05	6.25458	0.014775
CREB5	3.94791	1.13873	6.76176	0.0142553
RFX8	3.94584	1.1331	6.7586	0.0161611
PROK2	5.32186	1.52772	9.12075	0.0174737
C2CD4A	2.35967	0.674554	4.04478	0.0163386
LOC101927865	3.28018	0.92203	5.64301	0.0155152
AATK	4.25981	1.19005	7.32963	0.01749
INSC	6.72917	1.87744	11.5761	0.0195684
LRRC55	5.00626	1.39775	8.61706	0.015907
PCDH10	6.71351	1.86815	11.5589	0.01875
MIR6833	5.21736	1.43829	8.98973	0.0186078
SAA2-SAA4	2.60927	0.717287	4.50126	0.0203113
CXCL11	4.25017	1.16591	7.33078	0.0175672
TOMM40L	1.53976	0.419096	2.66043	0.0176533
EVI2A	3.96138	1.07395	6.84528	0.0166556
MIR223	4.57793	1.24097	7.9132	0.0177015
RGS13	4.53451	1.22914	7.84131	0.0157649
MIP	3.26435	0.876448	5.65227	0.0186003
PTPRC	4.31231	1.15367	7.47095	0.0198693
LINC01503	1.75574	0.469575	3.0419	0.020359
ACTG1P20	2.64635	0.706269	4.58642	0.0178667
CALCRL	2.75648	0.734667	4.7783	0.017497
CCDC144CP	3.59163	0.954484	6.22846	0.0157679
NABP1	2.97833	0.790958	5.16569	0.0215111
IL18RAP	4.5893	1.21271	7.9638	0.0183048
LOC100506371	2.73082	0.711242	4.7503	0.0204929
CMTM2	4.47071	1.16373	7.77769	0.0210234
MARC1	1.39103	0.358895	2.42318	0.0207919
SNX10	3.78031	0.971216	6.58965	0.0198179
P2RY14	5.12135	1.30925	8.93535	0.020182
MOSPD2	2.38169	0.603439	4.15994	0.0184252
TAGAP	4.59372	1.16273	8.0247	0.0215154
TMEM119	2.88697	0.7306	5.04331	0.0198191
ARL11	2.84785	0.720663	4.97501	0.0230329
GLIPR1	2.35284	0.594087	4.11159	0.0226969
PFKFB3	3.56409	0.885854	6.23243	0.0209967
NLRC4	3.47678	0.868208	6.0872	0.0209278
LILRA3	4.80006	1.18979	8.41034	0.0227425
GPR65	4.60962	1.13928	8.07996	0.0216842
CRISPLD2	2.83985	0.701473	4.97822	0.0203121
NOG	6.18192	1.51809	10.8407	0.0236884
S100A12	3.87555	0.952882	6.79715	0.01879
MRVI1	2.87919	0.70546	5.0529	0.0229438
FAM212B	2.51836	0.616232	4.42048	0.0249703
LINC01506	4.94671	1.20752	8.68602	0.0218998
CLEC4E	4.70317	1.14623	8.25961	0.0188955
TNFRSF9	3.53338	0.860509	6.20621	0.0221744
SNORD116-18	12.6011	3.0588	22.1061	0.0205415
DNAJB5	1.36547	0.328701	2.40227	0.021399
FLT1	3.01951	0.725632	5.31337	0.0229291
NPTX2	3.1052	0.7453	5.46506	0.0249373
IL1A	4.88054	1.17481	8.59464	0.0223137
FYB	3.80425	0.905041	6.70435	0.0224809
LINC00884	2.53888	0.602025	4.47574	0.0219105
RNF175	3.31296	0.783241	5.8397	0.0217537
MIR103B2	2.39673	0.565557	4.22783	0.0240417
LINC01271	3.22634	0.761247	5.68924	0.0231845
SERPINE1	2.79574	0.660436	4.93106	0.02155
FAM19A4	8.76657	2.05894	15.4674	0.0243641
IL7	1.44562	0.337542	2.55373	0.0225564
CARD16	2.72803	0.632946	4.8231	0.0214324
NLRP1	2.50318	0.579999	4.42636	0.0240688
SORCS2	2.54175	0.587672	4.49578	0.0250464
LDB2	3.57661	0.824424	6.32887	0.0242076
QPCT	2.79681	0.633639	4.95998	0.0224197
CPA3	4.5248	1.02357	8.02603	0.0209445
CNIH3	1.9716	0.443452	3.49976	0.0255968
MIR103A2	2.28451	0.511507	4.05743	0.0261892
C17orf99	5.7902	1.30086	10.2873	0.0259294
FCGR1B	3.37286	0.754633	5.99106	0.0304238
MCEMP1	4.64197	1.03218	8.25176	0.0253367
TNFSF11	3.49035	0.775317	6.20538	0.0232714
DLGAP1-AS2	2.11841	0.470401	3.76642	0.0254023
C22orf34	3.2218	0.713976	5.72951	0.0260651
DUSP2	2.65256	0.586443	4.71867	0.0233614
CLMP	2.07717	0.456678	3.69767	0.0289295
MOGAT2	4.1579	0.912992	7.40233	0.025218
TGM3	3.20979	0.702507	5.71691	0.0259706
SH3TC2	2.07293	0.452459	3.6934	0.0256854
LINC00282	2.23923	0.487726	3.99074	0.0249096
LINC00702	30	6.49731	53.5027	0.0263961
DLGAP1-AS4	30	6.4872	53.5128	0.02498
TCF21	30	6.48519	53.5148	0.0239936
LOC101929420	30	6.48385	53.5162	0.0257499
LOC101928417	30	6.47858	53.5185	0.0229321
ADAM2	30	6.4767	53.5233	0.0277222
LOC649324	30	6.47378	53.5262	0.0268896
LOC645354	30	6.47378	53.5262	0.0316574
LOC101926908	30	6.47375	53.5262	0.0269124
HSFY1P1	30	6.472	53.528	0.0265263
SNAR-C4	30	6.47053	53.5295	0.0272172
CSAG1	30	6.46756	53.5324	0.0239585
PRAMEF1	30	6.46561	53.5344	0.0235515
MIA	2.40639	0.518495	4.29426	0.0245039
TLR4	3.60575	0.775417	6.43607	0.0283294
IGFL3	22.216	4.74846	39.5583	0.0256479
EVI2B	3.78883	0.750207	6.83027	0.0297294
ZNF677	1.24637	0.264371	2.22841	0.0272081
SERPINA3	3.02962	0.643251	5.41598	0.0264741
TRAF1	2.69574	0.56895	4.82288	0.0277556
MS4A1	3.36949	0.710628	6.02811	0.0273349
LILRA1	3.7826	0.796567	6.7713	0.0292029
CLIC2	2.51852	0.524692	4.51233	0.0286016
GCA	2.99993	0.620284	5.37926	0.0284493
VTRNA1-3	24.1319	5.05333	43.358	0.0277666
LCE3B	29.5561	6.11255	53.1682	0.0302422
VNN2	3.65748	0.75007	6.57653	0.032077
PDGFRB	3.55294	0.720657	6.3831	0.0304228
GIMAP4	3.13607	0.634398	5.63772	0.0273406
NLRP3	3.72509	0.688232	6.75618	0.030028
AIF1	3.23398	0.651839	5.81611	0.0310263
SERPINB9P1	2.80406	0.56348	5.04462	0.0264909
LINC00933	1.39269	0.277721	2.50754	0.0284038
PRR32	4.41758	0.884338	7.95095	0.0241398
SLC5A1	1.76744	0.351893	3.18299	0.0306773
LOC644285	2.38694	0.472518	4.30134	0.0279878
ANKS1B	1.72641	0.34137	3.11146	0.0257196
DCHS1	2.10417	0.415342	3.793	0.0292987
BEST1	2.81299	0.554859	5.07332	0.0305344
LOC101927914	4.34716	0.853141	7.84122	0.0279412
GNG7	2.65104	0.517499	4.78456	0.0234698
SNHG24	29.1927	5.65383	52.6903	0.0282667
LINC01270	2.98214	0.578493	5.38629	0.0285905
CSF2	4.29335	0.831898	7.7545	0.0301293
LOC100507144	3.858	0.757544	6.98	0.031449
TTC24	2.72086	0.523723	4.91799	0.030987
FAM65B	3.22631	0.620276	5.83093	0.0299265
DYSF	3.85928	0.739397	6.97917	0.0303838
PDLIM3	3.07848	0.588578	5.56836	0.0279878
C1QL2	3.604	0.684513	6.52342	0.028487
C17orf107	2.19421	0.415964	3.97165	0.0307076
GSTM1	2.95649	0.559356	5.35364	0.032835
KCNH7	3.5776	0.675034	6.48021	0.0271775
NDNF	3.92085	0.737902	7.10378	0.0303508
LOXL2	1.94575	0.365513	3.52598	0.0318964
TMEM71	2.67463	0.502379	4.84693	0.0284455
UQCRHL	1.84654	0.345281	3.34779	0.0314709
ZNF117	2.0996	0.39126	3.80793	0.0305537
EPB41L3	2.48812	0.463017	4.51321	0.0313788
PTCHD4	3.87599	0.720752	7.03113	0.0302508
LINC00654	2.65938	0.491971	4.82675	0.0310716
EXOC3L2	3.71151	0.684474	6.7394	0.0266984
TNFAIP6	4.79427	0.879701	8.70312	0.0330258
SAA4	2.41166	0.44375	4.37957	0.0314919
IL7R	3.01344	0.553164	5.4737	0.032722
PF4V1	2.75858	0.50284	5.0143	0.0324203
AGXT	4.81572	0.876716	8.75455	0.0309705
IL1B	4.50268	0.811786	8.19357	0.0291961
LINC01392	3.93308	0.700055	7.16603	0.0318309
ZNF267	2.95709	0.525316	5.38885	0.0308518
TNFSF13B	3.34644	0.592954	6.09992	0.0318852
KCNJ4	2.29401	0.403218	4.1848	0.0348712
TNFAIP8L2	2.74313	0.482044	5.00418	0.0299008
SSSCA1-AS1	1.05581	0.183546	1.92811	0.032502
CXCL10	3.15445	0.545865	5.7621	0.0328877
CYP27A1	1.76353	0.301272	3.22579	0.0329405
AMPD2	2.39561	0.40952	4.38171	0.0334314
STEAP1B	2.1141	0.360681	3.86752	0.029972
NDUFB3	1.51891	0.258347	2.77947	0.0345331
PTGS2	3.39964	0.574599	6.22346	0.0341256
IL12RB1	2.30557	0.38902	4.22211	0.030615
PECAM1	3.29819	0.553287	6.03718	0.0356052
CD1D	2.30997	0.382281	4.23765	0.0334088
TMEM185B	1.17168	0.193476	2.14991	0.0359057
PLB1	1.89749	0.312409	3.48257	0.0341926
LRMP	3.00665	0.491632	5.52072	0.0333957
LILRA5	3.92355	0.640448	7.20664	0.0342282
LINC00634	5.15181	0.838994	9.46471	0.0318736
SLC11A1	3.78088	0.613017	6.94876	0.0372497
ARHGAP9	3.16353	0.511459	5.8119	0.0397165
ST6GALNAC3	3.53241	0.573365	6.49249	0.0351506
WDFY4	2.53752	0.408918	4.6661	0.0372836
HIST1H2AK	2.91581	0.465699	5.36592	0.039075
PLEKHG3	1.20835	0.192396	2.22431	0.0354629
SRGN	4.15079	0.661073	7.64052	0.0346072
CLEC2B	2.02959	0.322889	3.73629	0.033109
CASP5	4.19639	0.665962	7.72692	0.0353865
IL33	1.6709	0.263654	3.07814	0.0354515
DDX11L2	2.63321	0.415666	4.85075	0.0390979
COX7A2	1.88693	0.29586	3.478	0.037902
LINC00163	5.18111	0.80566	9.55584	0.0354648
ARMCX1	1.65745	0.256758	3.05815	0.0385333
AQP9	4.29631	0.665195	7.92877	0.0338441
LINC00266-3	3.548	0.548493	6.54749	0.0324554
LOC100506100	1.72591	0.266565	3.18526	0.033378
MOB3B	1.22472	0.188873	2.26058	0.037593
SLA	3.44957	0.531932	6.3646	0.0355006
LUCAT1	3.29259	0.501564	6.08445	0.0337395
LOC400684	1.9696	0.298692	3.64051	0.0338597
SH2D3C	2.74327	0.416264	5.07026	0.0360048
ACTG2	4.13032	0.620041	7.6375	0.0358804
CLEC4D	4.86567	0.731353	9.00002	0.0399036
ATHL1	2.49919	0.37685	4.62366	0.0348279
FUT7	3.47887	0.522253	6.43541	0.0330479
FCAR	4.26256	0.637728	7.8874	0.0391739
RPL22L1	1.45927	0.216567	2.70198	0.0391607
GZMB	2.71016	0.402861	5.01743	0.0382762
LY96	2.4573	0.36504	4.54954	0.0360372
KCNJ16	4.34929	0.640958	8.05763	0.040272
SLC24A4	3.21919	0.474247	5.96413	0.0402729
AMICA1	3.25536	0.479532	6.03212	0.0382294
RPS6KA2-AS1	4.0149	0.586858	7.44293	0.0383019
SLC16A10	3.1019	0.451921	5.74976	0.0391843
CFI	1.74819	0.253975	3.24241	0.0363222
LOC101928174	12.6972	1.85639	23.594	0.0338306
PIK3CG	2.65859	0.381092	4.94092	0.0356087
PIP	2.04998	0.289794	3.81016	0.0332355
PRLR	3.23547	0.454782	6.01619	0.040488
RGS18	3.94339	0.549272	7.33149	0.0363636
CSF3R	3.79637	0.531491	7.06125	0.0368351
RBKS	1.68139	0.235373	3.12741	0.0422273
FOS	3.13573	0.436093	5.83201	0.0363734
NOD2	2.48903	0.347054	4.631	0.0335024
SAMSN1	3.98868	0.552959	7.42357	0.0390342
CCL8	6.57009	0.908179	12.232	0.0417219
LOC102724190	2.7255	0.377094	5.07446	0.0374983
BRD7P3	2.81461	0.388077	5.24105	0.0377258
LILRB1	2.90683	0.397128	5.41654	0.0395405
TLR8	3.686	0.501996	6.87	0.0384101
ABTB1	2.26545	0.306421	4.22447	0.037575
MYO7B	3.43423	0.463875	6.40552	0.0418276
CDKN2D	2.01616	0.27095	3.76137	0.0371956
GLT1D1	3.61815	0.483111	6.75319	0.0411342
CD14	2.72663	0.363579	5.08968	0.0395194
SYT11	1.87529	0.248916	3.50167	0.0404377
RCN3	1.67379	0.219999	3.12759	0.0376524
CASP1	2.008	0.263704	3.75229	0.0456792
ICAM3	2.75651	0.361337	5.15168	0.0398497
SULT1B1	2.93611	0.383885	5.48832	0.038539
SLC35G5	3.96941	0.521722	7.42487	0.0445096
PRAM1	2.41799	0.314643	4.52132	0.0382859
JMJD1C	2.40493	0.309481	4.50038	0.0418276
GMFG	3.2537	0.420023	6.0914	0.0385333
BCL2A1	4.02303	0.514405	7.52965	0.0391287
TLR2	2.69821	0.34678	5.05077	0.0403462
GPR141	3.76759	0.487609	7.05605	0.0423695
FAS	1.81218	0.231035	3.39333	0.041266
GDF9	1.86686	0.237748	3.49598	0.0460535
KIAA0040	2.15727	0.270688	4.04385	0.0451917
CHRNE	1.72284	0.215893	3.22978	0.0444031
ETV5	1.45053	0.18117	2.71989	0.0427169
MIR155	4.17732	0.523733	7.8367	0.0443206
LRRC75A	1.91986	0.237824	3.60224	0.0418834
AIM2	2.47206	0.306161	4.63795	0.0418505
ARHGEF40	1.36159	0.168083	2.55509	0.0427112
CAMP	3.40492	0.421385	6.38838	0.038589
LST1	3.31097	0.409628	6.21231	0.0439297
MPEG1	2.4642	0.303102	4.62529	0.0447361
MIR28	19.1037	-1.4025	43.1106	0.0449453
LINC01484	4.5282	0.548596	8.50818	0.0456294
CLEC11A	1.98337	0.240306	3.72644	0.0433741
PTP4A3	1.6379	0.196217	3.07959	0.0445505
NFE2	3.18803	0.382493	5.99355	0.0418598
STEAP1	2.05165	0.244811	3.85849	0.0405316
DGAT2	3.19989	0.383194	6.02188	0.0463924
LOC101928738	2.36695	0.278472	4.45569	0.0461682
PLAT	1.9305	0.226775	3.63423	0.0424597
SLAIN1	1.32395	0.155069	2.49284	0.0438796
LMNB1	2.86088	0.334898	5.38563	0.0438863
NFAM1	3.21781	0.374181	6.05672	0.0412856
MIR374B	3.64935	0.423874	6.86966	0.0444092
CALHM3	3.09449	0.361297	5.82771	0.0422816
CD80	3.47713	0.405261	6.54981	0.0438044
HLA-DQB1	2.52381	0.293608	4.75401	0.041572
P2RY13	3.53603	0.408876	6.66318	0.0448419
TACC3	1.87538	0.216022	3.53473	0.0442844
SAA1	2.40891	0.27619	4.54163	0.043571
COL4A1	3.29091	0.372286	6.20948	0.0433748
GPR171	2.66933	0.300321	5.03823	0.0461786
LRG1	1.73481	0.19419	3.27543	0.0433738
BPIFB4	2.91442	0.325459	5.50425	0.0445953
FAM20A	1.51506	0.166664	2.86346	0.0429162
A4GNT	10.3222	1.12594	19.5138	0.0463966
CPPED1	1.88022	0.203211	3.55723	0.04583
CPQ	1.64384	0.17572	3.11197	0.0465085
SCARNA21	3.32313	0.355793	6.29043	0.0437341
AWAT2	4.18861	0.446116	7.93113	0.045712
DEFB1	2.40618	0.256416	4.55589	0.0435591
FGGY	1.43648	0.15165	2.72131	0.048505
MLKL	2.14818	0.225951	4.0704	0.0450607
KCNH8	3.72382	0.389568	7.05811	0.043905
EFCAB9	5.90134	0.620053	11.1933	0.0460413
CYSLTR1	2.81647	0.292516	5.3361	0.0469584
MIR374C	3.70737	0.384244	7.03135	0.0484605
DOCK11	3.07471	0.315175	5.82837	0.043092
GAB3	2.55676	0.261699	4.85211	0.0463904
LILRB3	3.65013	0.370592	6.92964	0.0425901
MIR24-2	2.99864	0.301729	5.69263	0.0456004
SNHG8	1.1617	0.115716	2.20769	0.0439735
LOC286059	3.64012	0.363478	6.91662	0.0410167
ARHGAP15	3.20343	0.319548	6.08688	0.0442454
MEF2C	2.28398	0.227349	4.34059	0.045247
NDUFB1	1.65437	0.164312	3.14442	0.0444651
C1orf186	3.12313	0.308943	5.93722	0.0488682
IFITM5	5.74092	0.573416	10.9191	0.0433092
FPR2	3.95197	0.38959	7.51563	0.0472023
TMEM55A	2.13058	0.209797	4.05135	0.0421879
LYST	2.14495	0.201138	4.08877	0.0454061
DDIT4L	2.27978	0.212278	4.34725	0.0469358
FCGR3B	3.83627	0.354551	7.31798	0.0483351
MIR6748	1.25059	0.11449	2.38669	0.0478342
CBX2	1.52584	0.138944	2.91279	0.0465801
PILRA	3.0886	0.278537	5.89865	0.0479169
TIMM8B	1.78988	0.160877	3.41889	0.0476634
RAPGEF4	2.05764	0.184512	3.93076	0.048787
LOC105372441	17.5616	1.58036	33.4809	0.044275
LCN15	10.1346	0.897999	19.3349	0.0462475
RNVU1-19	3.79419	0.33431	7.25406	0.0433306
ZNF71	1.35256	0.117065	2.58808	0.0481205
TNFRSF10C	3.59713	0.308319	6.88594	0.0496711
LOC401127	2.23485	0.19003	4.27969	0.0495299
USMG5	1.44244	0.123066	2.76181	0.0494733
MGAT5B	2.89135	0.243857	5.53892	0.0458056
FCGR1A	2.66966	0.225217	5.11409	0.0480245
ITGAX	3.37527	0.27944	6.47111	0.048666
IL23A	1.75836	0.144409	3.3723	0.0498999
RPS15A	1.69832	0.138038	3.25861	0.0474477
PHF24	2.60311	0.209531	4.99571	0.048167
TXNRD3NB	1.26757	0.10106	2.4341	0.0494903
AANAT	2.38254	0.188509	4.5766	0.0488357
LILRP2	4.03376	0.320297	7.74721	0.0488742
UQCRQ	1.79399	0.140673	3.44731	0.0442597
DAAM2	2.11667	0.163748	4.06961	0.0488652
SNORD77	2.12027	0.145492	4.09505	0.0498263
KIAA1755	4.2178	0.260251	8.18232	0.0490314
ATG16L2	2.27436	0.136123	4.4126	0.0494358

## Sheet: Table S4
Table S4. Nasal transcripts associated with ozone level in children without asthma
Gene	Beta	95% CI lower	95% CI upper	FDR
TAS2R60	14.188	8.63039	19.7234	1.25172e-05	*
MRC1	4.68427	2.71776	6.65079	1.25642e-05	*
CLEC5A	4.95849	2.69886	7.22432	8.77996e-05	*
EREG	3.98774	2.12322	5.85033	8.75964e-05	*
FAM198B	3.14314	1.65235	4.63394	0.000249563
CPB2-AS1	13.9575	7.28868	20.5967	0.000125172
HIF1A-AS1	2.85315	1.47184	4.23444	0.000124147
MIR2909	17.4053	8.8683	25.8755	0.000505945
IL13	5.38706	2.71689	8.05729	0.000250941
SMAD7	1.84346	0.926111	2.7608	0.000251699
IRF4	3.8398	1.92323	5.75639	0.000375893
LINC01268	4.96023	2.40562	7.51411	0.000251319
FLG	4.24254	2.05395	6.42749	0.000252048
S1PR1	3.78799	1.80779	5.76817	0.000124177
SLC16A10	3.77896	1.80302	5.75497	0.00100075
ID2	1.60978	0.758858	2.46071	0.000625782
LOC101928372	8.35134	3.92263	12.7719	0.000876314
THBS1	3.37858	1.57594	5.18122	0.000749625
LOC102724323	4.91338	2.27234	7.55437	0.00075188
HSP90B2P	2.71759	1.24616	4.18901	0.000753485
CSGALNACT1	2.67155	1.22325	4.11987	0.000374112
TKTL1	4.07007	1.83093	6.30926	0.00112641
TMPRSS11B	4.44153	1.97172	6.90752	0.00100629
SCN4A	5.70894	2.50658	8.91188	0.000877523
LIMS3L	1.52383	0.66706	2.3806	0.00188064
LIMS3	1.52383	0.66706	2.3806	0.00137603
DOCK10	2.59558	1.13593	4.05524	0.000870972
HSPA6	4.22336	1.83362	6.61309	0.00188371
CD300E	4.88486	2.12063	7.6491	0.000757671
C7orf61	3.24585	1.40647	5.08523	0.00125439
RAB39A	4.64014	2.00906	7.26904	0.00200326
P2RY10	3.73422	1.6166	5.85171	0.00176101
IL7R	3.5349	1.53151	5.54781	0.00186544
MALT1	1.63665	0.706222	2.56707	0.00100629
SSTR3	6.24205	2.66755	9.82033	0.000625
SLC26A8	3.44493	1.45942	5.4304	0.00138906
HSPA7	3.52306	1.48817	5.55797	0.00213836
BEAN1-AS1	2.82603	1.19115	4.46069	0.00125502
GPR141	4.31855	1.81928	6.81756	0.001765
TMEM57	1.14463	0.481129	1.80813	0.00224327
PDE4B	4.43276	1.86255	7.00297	0.00237946
TRIM69	2.64182	1.10643	4.1772	0.00150244
GGT5	3.79546	1.58941	6.00148	0.00100025
HTR6	2.76806	1.15714	4.37855	0.00187266
ZBTB2	1.15139	0.478686	1.82407	0.00162257
FAM209B	2.33869	0.971956	3.70541	0.00224551
CCDC88A	2.04985	0.851447	3.24825	0.00150962
INHBA	4.61952	1.91648	7.33081	0.00199875
EGR2	3.83644	1.58373	6.08916	0.0010068
SNAI1	3.51224	1.44721	5.5773	0.0016248
CLEC1A	2.91352	1.1987	4.62835	0.00137448
PAG1	2.68253	1.10281	4.26224	0.00188419
HBEGF	2.77112	1.13902	4.40323	0.00202071
LCN15	12.9617	5.3099	20.5913	0.00150527
CD101	2.09666	0.855482	3.33784	0.00202046
BRE-AS1	3.3886	1.38203	5.39518	0.00151229
ZNF331	2.13579	0.870833	3.40076	0.0013807
HCG22	4.92076	1.99691	7.8446	0.00149775
NLRP10	5.35236	2.16983	8.53625	0.00227359
PITX2	5.60858	2.26722	8.95102	0.00136833
LOC101929709	1.27303	0.51398	2.03207	0.001883
GEM	2.50797	1.01235	4.0036	0.00273224
CISH	2.85622	1.14692	4.5671	0.00201537
LSMEM1	3.1566	1.26393	5.0493	0.00225904
RIPK2	1.62447	0.649546	2.59939	0.00287932
HAS1	4.58408	1.82482	7.34334	0.00151611
RHOH	3.11324	1.23928	4.98721	0.00274041
MEF2C	3.11736	1.22873	5.006	0.00212686
ADGRE4P	4.23134	1.66195	6.79986	0.00249938
LINC01163	30	11.6578	48.3422	0.00237976
MMP27	30	11.6467	48.3533	0.00239054
ZNF806	30	11.6452	48.3548	0.00249408
MYO5A	2.19086	0.849986	3.53174	0.00323062
LOC100505515	30	11.6378	48.3622	0.00289272
GABRA1	30	11.6344	48.3656	0.00249813
FSCB	30	11.6335	48.3665	0.00262829
CD86	3.01385	1.16754	4.85842	0.00235937
AREG	2.54203	0.984781	4.09929	0.00289126
BTK	3.12068	1.20382	5.03757	0.0030147
CD180	2.63819	1.01548	4.26091	0.00287464
CD40LG	3.29859	1.2625	5.33443	0.00251826
LOC100294145	1.1672	0.443978	1.89041	0.00252366
TARP	2.97813	1.13081	4.82426	0.00263224
ADAM19	3.25322	1.23515	5.27131	0.00352068
MIR451A	24.3591	9.27957	39.2722	0.00211233
MIR451B	24.3591	9.27957	39.2722	0.00302039
JCHAIN	3.47783	1.31504	5.64066	0.0036391
S100Z	4.21685	1.59472	6.83873	0.00264284
CRNN	3.84461	1.44743	6.23681	0.00386341
STXBP5-AS1	1.75753	0.662083	2.85297	0.003375
FAM157C	3.27491	1.23076	5.31909	0.00326346
CCL7	10.4973	3.915	17.0483	0.00237381
KBTBD11	2.55708	0.954856	4.15928	0.00250094
TMEM52B	4.22181	1.57576	6.86783	0.00364642
ADAMTSL4	2.70629	0.998649	4.41392	0.0026435
LINC00639	2.61946	0.966108	4.27278	0.00252302
ZNF705A	5.47119	2.01826	8.92084	0.00227158
FCGR2C	3.61374	1.32655	5.90092	0.00313244
OSGIN2	1.72875	0.633513	2.82399	0.00338473
BHLHE22	19.4803	7.22637	31.7544	0.00289965
HCAR3	3.74508	1.36963	6.12054	0.00401455
NLRP3	3.60315	1.31653	5.88811	0.00351229
CCL22	2.49347	0.911116	4.07583	0.00373459
HS3ST3B1	2.00374	0.730312	3.27716	0.00348086
MIR3688-1	28.8013	10.3002	46.9686	0.00339452
MIR3688-2	28.8013	10.3002	46.9686	0.00376364
GPR27	4.16967	1.51132	6.82803	0.00387355
ADAMTS1	3.24001	1.1764	5.3102	0.00435648
PLCG1-AS1	1.47044	0.531182	2.40969	0.00373274
LOC102723373	2.41938	0.873722	3.9651	0.00405217
MIR3945	6.95067	2.5059	11.3954	0.00401103
POU5F1	2.2601	0.814987	3.7052	0.00338134
HS3ST3A1	2.62412	0.943694	4.3045	0.00463775
TEC	1.63071	0.584971	2.67645	0.00300038
LIMS1	1.07718	0.386147	1.76821	0.00411728
NOD2	2.33422	0.836345	3.8321	0.00324554
SPAG11B	28.6183	10.2508	46.9857	0.00454431
ABL2	1.59946	0.572607	2.62631	0.00274451
TLR7	2.38269	0.850941	3.91446	0.00426225
CYSLTR2	4.6982	1.67399	7.72239	0.00287572
FRMD4B	1.69688	0.603635	2.79012	0.0046175
HSP90AB4P	3.13361	1.10933	5.15774	0.00539726
PDE3B	3.19811	1.125	5.2714	0.00414417
IL2RA	2.98706	1.05018	4.92398	0.00363864
MAF	1.54104	0.541325	2.54075	0.00377881
NCR1	4.165	1.4644	6.86801	0.00337796
PNLIPRP3	4.62547	1.62315	7.62779	0.00313991
TNFSF8	3.10625	1.08954	5.12302	0.00363409
POU2F2	2.39818	0.839086	3.95727	0.00373552
DCUN1D3	2.02879	0.706992	3.35058	0.00426868
IL22RA2	4.68908	1.63221	7.74036	0.00337838
DCSTAMP	5.60774	1.95556	9.26037	0.00412655
NR4A3	3.09798	1.07738	5.11859	0.00325611
ARL4C	1.71332	0.594944	2.83171	0.00403073
SLC4A10	4.00755	1.39323	6.62179	0.00467172
SENP1	1.01196	0.349169	1.67503	0.00339239
PLEK	3.74115	1.28896	6.19342	0.00636386
ARC	2.8408	0.980129	4.70511	0.0038979
PDE2A	3.17678	1.08967	5.26396	0.00501567
OGFRL1	1.59792	0.547462	2.64837	0.00541221
FYTTD1	1.03367	0.353299	1.71403	0.00466759
NRP1	1.43744	0.490052	2.38484	0.00338855
IGLON5	2.90471	0.991059	4.81836	0.00414469
RGS1	3.39511	1.15743	5.63278	0.00439202
TOR1AIP2	1.06408	0.358395	1.76977	0.00512052
PTX3	5.16661	1.7409	8.59232	0.00571784
GPRIN3	2.5455	0.857442	4.2336	0.00434459
DOCK2	2.87251	0.964445	4.78058	0.005375
LIMS3-LOC440895	1.29475	0.434368	2.15511	0.00616275
CRLF2	2.27963	0.765486	3.79379	0.00585159
MBNL1-AS1	1.3111	0.439637	2.18255	0.00521804
ADGRE2	3.60728	1.20958	6.00499	0.00461404
ZNF674	1.75723	0.588666	2.9258	0.00489396
CDADC1	1.55479	0.520356	2.58922	0.00512308
SEZ6	3.63114	1.21406	6.04732	0.00621581
AKAP12	1.70475	0.569603	2.8399	0.00553807
DDX6	1.18344	0.394035	1.97285	0.00640221
CRYBA1	4.52555	1.5072	7.54037	0.00602183
SLC2A14	4.02868	1.33928	6.71808	0.00557174
MSR1	1.99817	0.663885	3.33246	0.00551309
ITSN2	1.74809	0.580011	2.91616	0.00466641
CNR2	3.97144	1.31869	6.62402	0.00463659
RNU6-78P	2.2738	0.752783	3.7949	0.00587133
DEFB135	27.4043	9.03688	45.7716	0.0040196
ZNF114	3.9249	1.2911	6.5587	0.00726726
FLT3	2.9396	0.967981	4.91135	0.00534095
CASS4	3.73174	1.22479	6.23869	0.00715901
SUMO1P1	5.28157	1.73285	8.83029	0.00609604
CAMK1G	3.26048	1.07064	5.45027	0.00537299
ZEB2	2.90117	0.950901	4.85145	0.00436954
CLEC4G	3.92598	1.2843	6.56789	0.00725091
PLK2	1.28226	0.418518	2.14601	0.00503588
LPCAT2	1.98453	0.647595	3.32147	0.00549863
CD1A	3.23834	1.05487	5.42183	0.00627668
CCR1	3.58674	1.1671	6.00637	0.00486891
AKAP5	1.92628	0.626212	3.22633	0.00453915
SRGAP2B	1.11759	0.362923	1.87224	0.00550826
SELE	2.83557	0.919599	4.75143	0.00604078
FLJ42969	5.06593	1.63249	8.4945	0.00653348
CYP7B1	1.31271	0.42275	2.20267	0.00560818
FAM87B	1.8338	0.590227	3.07729	0.00498815
POTEF	3.12369	1.00514	5.24255	0.00539185
ARID5B	1.31083	0.420628	2.20102	0.00656317
CPVL	2.25226	0.721274	3.78326	0.00537231
LOC101928710	2.3287	0.745853	3.91137	0.00466877
LRRC8C	1.90228	0.608654	3.19591	0.00564122
PTPRE	2.92225	0.934076	4.91043	0.00655903
CLEC7A	2.0908	0.667356	3.51424	0.00609604
SRPK1	1.35636	0.432691	2.28003	0.00583561
TOP1	1.39597	0.445286	2.34665	0.00549519
SLC16A4	1.39505	0.444984	2.3451	0.00689742
CAT	1.18942	0.37846	2.00038	0.00516503
NKAP	1.04678	0.332956	1.76059	0.00624844
RFC1	1.09474	0.347814	1.84166	0.00702988
KIAA1024	1.42408	0.452103	2.39605	0.006375
PMP22	2.23778	0.70989	3.76567	0.00651711
GPR18	2.36785	0.751228	3.98462	0.00690608
PLIN2	1.48667	0.467832	2.5055	0.00600225
CLEC4C	4.44639	1.39646	7.49601	0.00603242
LHFPL2	1.20834	0.378579	2.0381	0.00801001
CD96	1.93344	0.605579	3.26131	0.0058949
UCA1	2.4035	0.750927	4.05607	0.00637659
DNAH17-AS1	3.53772	1.10522	5.97051	0.00538307
PPARG	1.25222	0.390463	2.11398	0.0071366
DIO2	2.63556	0.821021	4.45181	0.00565753
DDX21	1.62752	0.505724	2.74932	0.0080402
MEX3B	2.37401	0.738328	4.00961	0.00714375
CD1B	5.15619	1.59796	8.71823	0.00717884
FRG1	1.01262	0.3124	1.71283	0.00637899
CARD18	10.0392	3.13314	16.9703	0.00806757
KCNJ15	2.14527	0.660818	3.62972	0.00773067
FNIP2	1.2482	0.383636	2.11276	0.00785242
PIK3R6	2.21379	0.680091	3.74751	0.00789969
LRRFIP1	1.66657	0.511386	2.82175	0.00678477
AMY2A	3.05792	0.939118	5.17664	0.00770494
PPP1R3B	2.75024	0.842333	4.65815	0.00719515
PPP1R15B	1.57531	0.481847	2.66878	0.00691128
TNFRSF8	3.56607	1.08988	6.04227	0.00774709
EBF1	4.54967	1.39271	7.70643	0.00987007
FAM180A	3.93807	1.13087	6.75426	0.00580881
COL6A5	12.3207	3.73238	20.8157	0.00827171
SNORD89	2.61616	0.792621	4.43979	0.0060862
CSF2RA	2.11748	0.641212	3.59374	0.00769231
TRIM38	1.17738	0.355357	1.9994	0.00565327
SERPINB9	2.62119	0.791051	4.45132	0.00815968
ADGRE1	3.27097	0.983584	5.55835	0.0069585
PIK3CG	2.56209	0.770296	4.3539	0.00574713
YES1	1.1377	0.341672	1.93374	0.00809512
MGAT4A	1.08144	0.324239	1.83864	0.00603015
RPTN	3.32601	0.99852	5.6558	0.00812398
CD83	2.64308	0.79188	4.49428	0.00585305
TNFSF14	3.17572	0.95037	5.40108	0.00741392
PHLDA1	1.93993	0.580378	3.29948	0.00812195
CYBB	2.27228	0.679777	3.86479	0.0085213
MCOLN2	1.9271	0.576384	3.27782	0.00782532
TSPYL2	1.13928	0.339869	1.93869	0.00753864
ARHGAP10	1.57188	0.468756	2.67501	0.00711344
ANTXR2	2.17245	0.645392	3.69952	0.00824073
HIF1A	1.87151	0.553861	3.18915	0.00767778
EFCAB5	1.09663	0.32417	1.86912	0.00730939
TFRC	1.26953	0.374955	2.1641	0.0091582
CSDE1	1.13977	0.335854	1.94369	0.00884956
DSC2	2.33951	0.687811	3.99123	0.00777527
MIR2110	2.05159	0.602449	3.50072	0.00523104
FCGR2A	3.59446	1.05395	6.13681	0.00834598
RNF175	2.88434	0.844582	4.92422	0.00787894
MIR3652	1.37537	0.402165	2.34858	0.00883194
OR1F2P	9.90681	2.89526	16.9184	0.00848303
RNF168	1.02303	0.298681	1.74737	0.0108519
GS1-279B7.1	6.54202	1.91773	11.1644	0.00902482
APOA2	6.97049	2.03303	11.9079	0.00841075
TMPRSS11E	3.2113	0.935454	5.48716	0.00909206
OLR1	3.38808	0.981985	5.79194	0.00808285
FAM101B	2.77328	0.804068	4.7425	0.00967094
IQGAP2	1.531	0.443326	2.61867	0.00869998
TRIB1	2.33629	0.673251	3.99933	0.0088939
GIF	7.19851	2.07469	12.3169	0.00884625
SFMBT2	2.07486	0.595063	3.55466	0.00885176
MBD4	1.15496	0.328898	1.98101	0.00890617
RNASE2	3.72933	1.06307	6.39708	0.0104206
ZNF366	2.51254	0.711796	4.3133	0.00650732
CSF2	3.48987	0.986974	5.99258	0.00900338
SHD	4.0473	1.14325	6.95223	0.00841603
BAZ2B	1.81851	0.510489	3.12653	0.00900901
FPR3	2.33888	0.656595	4.02119	0.00799001
TAOK3	1.31095	0.367608	2.25429	0.00836872
LOC100272216	3.44445	0.963439	5.92549	0.00866834
SLC2A3	3.67864	1.02687	6.33041	0.00930818
MIR142	3.06052	0.854971	5.26611	0.0078534
REL	1.52815	0.425588	2.63071	0.00940439
CCND2	2.03582	0.566966	3.50467	0.00780955
HECA	1.62143	0.451223	2.79165	0.00758141
CLEC9A	4.16913	1.16429	7.1799	0.00891736
MIR6877	3.82981	1.06134	6.59535	0.0091559
FCGR3A	3.44954	0.955039	5.94404	0.00791557
MANBA	1.30324	0.360405	2.24607	0.00990347
INSM1	5.41171	1.50138	9.3216	0.00821406
PRDM1	1.71729	0.47403	2.96055	0.00970149
LCP1	3.02995	0.8362	5.22369	0.0100301
MIR4530	6.45214	1.78759	11.116	0.00876973
SETD2	1.25315	0.345544	2.16075	0.00738608
ETS1	1.09426	0.301665	1.88686	0.0109173
MYCBP2-AS1	1.46181	0.403004	2.52061	0.00974756
RGPD2	2.20275	0.605726	3.79978	0.00937969
L3MBTL3	1.2043	0.330892	2.07769	0.0100397
QPCT	2.36122	0.648835	4.0736	0.00955494
SPINK5	2.57205	0.708221	4.44127	0.0111543
KLF6	1.62117	0.442323	2.80002	0.00952381
SIRPB2	3.46686	0.945284	5.98845	0.00929882
ETF1	1.18616	0.323127	2.0492	0.00973904
SSH2	2.30244	0.626952	3.97793	0.0102757
CXorf21	3.50179	0.947466	6.04495	0.0111641
FAM45A	1.16148	0.315338	2.00761	0.0111083
MMP12	2.61433	0.71011	4.51857	0.00876424
HLX	3.41499	0.926913	5.90307	0.0097561
ARHGAP31	1.49924	0.406065	2.59241	0.010497
BIN2	2.42971	0.658405	4.20102	0.0108217
ERI1	1.5508	0.419999	2.68159	0.009525
LINC00211	4.7653	1.28146	8.23154	0.0108425
BRAF	1.39109	0.375443	2.40674	0.0100721
CHD2	1.38005	0.372609	2.38749	0.0102067
CHML	1.52239	0.410422	2.63436	0.0104389
HOXA-AS2	5.5484	1.49331	9.59028	0.0118027
TSC22D2	1.37509	0.36989	2.38028	0.0095998
SPAG9	1.54382	0.4151	2.67254	0.0100113
MXD1	2.39445	0.64267	4.14623	0.0106744
HBD	7.51256	2.01475	12.9971	0.00970384
ZNF200	1.89455	0.506979	3.28212	0.00841709
ECRP	7.99118	2.13675	13.8151	0.0110151
MIR6125	2.21362	0.591791	3.83559	0.00952142
NAIP	2.22797	0.594063	3.86106	0.0108709
SBF2-AS1	1.18801	0.316087	2.05994	0.00975
STK17B	1.682	0.447402	2.9166	0.0095107
RGPD1	2.12711	0.565953	3.68827	0.010673
TAGAP	3.22376	0.854562	5.59296	0.00955614
LEP	4.9053	1.30174	8.50867	0.0108013
P2RY8	2.6706	0.706925	4.63426	0.0119302
RBM44	2.10823	0.558074	3.65843	0.0117722
LOC643406	3.85556	1.02079	6.68968	0.00962741
KPNB1	1.31301	0.34498	2.28104	0.00952023
GREM1	5.57247	1.47003	9.6766	0.0111968
SWAP70	1.07213	0.281422	1.86283	0.0109461
LOC441081	3.16808	0.831758	5.5044	0.0110821
MIR221	2.09095	0.548056	3.63401	0.0120983
NRBF2	1.91392	0.500709	3.32713	0.0099975
SP4	1.2355	0.322742	2.14824	0.0107972
TLR1	2.33081	0.608957	4.05267	0.0115202
IKZF1	2.357	0.615767	4.09824	0.0129251
SEMA7A	2.07556	0.540728	3.61039	0.0102513
PALB2	1.16067	0.301247	2.02009	0.00927202
CHSY1	2.22988	0.576971	3.88278	0.0104856
ICAM4	2.66343	0.688812	4.63804	0.0112122
SEMA6B	2.53625	0.65479	4.41772	0.0129089
FCGR1B	3.00868	0.774696	5.24267	0.0120243
IL1RL1	2.66649	0.686872	4.64614	0.0100629
SOCS3	2.93772	0.756232	5.1192	0.0132275
SNORA31	1.54398	0.396463	2.6915	0.0118002
MIR616	3.6268	0.932203	6.32137	0.0102564
OLIG2	4.75663	1.22432	8.2995	0.0107756
DUSP4	1.19221	0.304152	2.08027	0.0142375
CSF1	1.96078	0.499665	3.42188	0.0119137
DLEU2	1.27298	0.324094	2.22187	0.0108312
RASGRP3	1.30976	0.332623	2.28691	0.0115752
EGFLAM-AS2	24.5831	6.29095	42.981	0.0119557
IL1B	3.73867	0.945284	6.52857	0.0106237
LOC731424	3.66186	0.922159	6.3915	0.0106663
TNFAIP3	1.97672	0.499189	3.45426	0.0103158
SH3KBP1	1.58621	0.399009	2.77342	0.0119746
EIF3A	1.15528	0.289773	2.02078	0.0142264
AVIL	1.69412	0.423918	2.96433	0.01242
WNT16	2.93307	0.734681	5.13136	0.00990596
DNAJC28	1.30509	0.326158	2.28402	0.0126392
QRFP	2.99983	0.749245	5.25082	0.0123534
FPR2	3.74023	0.933752	6.55088	0.0130555
SLC11A1	3.22979	0.802324	5.65725	0.00996971
LOC400553	7.04472	1.75683	12.3264	0.0143517
ZNF333	2.22205	0.55101	3.89309	0.0116308
MGC12916	1.51803	0.375613	2.66045	0.01089
KRTAP10-10	24.3979	6.0293	42.7666	0.0128302
CREB5	3.48403	0.860926	6.10713	0.0100025
PRKAG3	6.21956	1.5292	10.8792	0.0119033
MIR7844	2.73701	0.675923	4.79801	0.0124434
GPR183	3.03969	0.750122	5.32957	0.0104389
ZEB2-AS1	3.27089	0.808549	5.73375	0.0127868
ZNF281	1.43449	0.352228	2.51676	0.0116221
PIK3CA	1.48007	0.362712	2.59743	0.0113108
KCNK10	4.12482	1.01419	7.2374	0.0114556
GK	1.88949	0.46218	3.31681	0.0109296
USP32	1.8056	0.441057	3.17015	0.0137931
LRRC15	4.81834	1.17606	8.46168	0.0149831
NLRC4	2.90702	0.709234	5.1097	0.0134008
PLGLA	2.62854	0.639087	4.61772	0.0130703
SPINK7	3.43932	0.831632	6.04701	0.0125881
INSL3	1.99257	0.477951	3.50719	0.0135893
PSTPIP1	2.51419	0.60271	4.42567	0.0116323
RASGEF1B	1.15939	0.277593	2.04118	0.0115059
PIK3R5	2.70213	0.646891	4.75737	0.0114899
DDX46	1.26217	0.301606	2.22273	0.0142518
ABCB1	1.96064	0.46811	3.45314	0.013355
MIR22	1.23191	0.293674	2.17014	0.0125723
OR2AG1	16.0514	3.84333	28.1492	0.01242
CR1	3.65032	0.867867	6.43277	0.0140386
TMEM170B	1.75213	0.415716	3.08854	0.0130916
MIR3610	1.87132	0.443392	3.29928	0.0142003
BTBD19	2.76466	0.65473	4.87461	0.0137827
LINC01176	1.56135	0.36956	2.75316	0.0139182
CP	1.51972	0.358532	2.6809	0.0122135
POU5F1P3	2.41473	0.567556	4.26199	0.0118854
MEFV	3.60625	0.845322	6.36718	0.0124953
PRSS33	3.09705	0.7289	5.46967	0.0130358
CD93	3.17672	0.744136	5.60931	0.0149477
OPA1-AS1	1.4544	0.340644	2.56816	0.0149925
TLR2	2.23538	0.52356	3.94721	0.0135474
C1QL3	1.83225	0.429167	3.23533	0.0138283
TACC1	1.22381	0.286103	2.16152	0.0152215
MIR372	12.0447	2.85921	21.2267	0.0123272
FCAR	3.66333	0.854829	6.47182	0.0146415
LOC101927795	1.17402	0.273716	2.07431	0.0128863
SPIB	2.62536	0.611188	4.63954	0.0135559
PFKFB3	2.76097	0.641711	4.88023	0.0128798
MUC7	3.4182	0.794989	6.04084	0.0142375
IFRD1	1.94114	0.449785	3.4325	0.0138784
MYH4	11.2474	2.6594	19.8789	0.0126614
LINC01191	3.11305	0.722828	5.50357	0.0123069
ZC3H13	1.45971	0.337305	2.58212	0.0148372
REST	1.09906	0.253259	1.94485	0.0128561
LIPN	3.64211	0.839798	6.44441	0.0154659
CYTIP	2.97489	0.685213	5.26456	0.0134731
MILR1	2.19969	0.507169	3.89227	0.0153016
GADD45B	1.73103	0.398014	3.06404	0.0139355
HRH1	1.60164	0.367813	2.83546	0.0159048
LOC105747689	2.92378	0.670504	5.17706	0.0139763
C5orf58	2.9857	0.684289	5.2871	0.0135798
CBL	1.72899	0.396214	3.06176	0.0154232
JAK1	1.24118	0.283809	2.19856	0.0133821
ITGAX	3.07354	0.701088	5.446	0.0172651
CBFA2T3	2.46879	0.563435	4.37415	0.0136284
ROR1	1.92669	0.439764	3.4136	0.0141746
STK4	1.71518	0.390665	3.03969	0.0141303
CSF2RB	3.19688	0.726703	5.66705	0.0139234
IL3RA	1.80148	0.409534	3.19342	0.0153575
ADAMDEC1	1.9766	0.449284	3.50393	0.0148992
PTP4A3	1.8943	0.430423	3.35818	0.0140562
CXCR2	3.48301	0.78429	6.17207	0.0167668
MIR570	1.74884	0.396245	3.10143	0.0135593
TMCC3	2.37056	0.536282	4.20485	0.013123
SLC25A37	2.25927	0.51084	4.00769	0.0144164
CD84	1.82794	0.413096	3.24279	0.0137243
MAP2K4	1.17707	0.264993	2.08915	0.0150508
PPP2R3A	1.19235	0.268447	2.11625	0.0159752
COL8A2	1.55526	0.350257	2.76024	0.0145546
KCNK13	2.24231	0.505211	3.9795	0.014218
ZBTB20-AS4	3.47597	0.781992	6.16736	0.0135538
SIGLEC14	3.4825	0.782467	6.18254	0.0151172
AURKA	1.2191	0.273426	2.16478	0.0138976
IFNAR1	1.23826	0.277555	2.19896	0.0165186
RBAK-RBAKDN	1.06618	0.238708	1.89365	0.0124719
MIR6821	1.67694	0.373909	2.97997	0.0131217
FLJ42393	3.10269	0.692347	5.51245	0.0129096
FAM45B	1.11254	0.247335	1.97775	0.015881
C10orf128	2.5804	0.573752	4.58705	0.0165455
LOC441178	3.17881	0.706647	5.65082	0.0136489
ROCK2	1.40064	0.310418	2.49085	0.015201
S100A9	2.21774	0.490826	3.94465	0.0151174
PTCRA	3.40223	0.75364	6.05142	0.0155899
RAP2A	1.00214	0.221192	1.78308	0.014669
FAM212B	2.38939	0.52795	4.25083	0.0163934
SNX20	2.53448	0.559303	4.50964	0.0147703
CPEB2	1.18802	0.261626	2.11442	0.0143912
HEPHL1	3.02819	0.665988	5.39039	0.0140721
TENM1	4.07605	0.898866	7.25281	0.017177
PHACTR1	2.86691	0.627828	5.10599	0.0158236
SLC12A6	1.55232	0.338869	2.76578	0.0132137
MOB1A	1.00828	0.218821	1.79773	0.0139482
TPR	1.52058	0.329725	2.71143	0.0154445
LCP2	2.86919	0.620827	5.11755	0.0149757
IL1RN	2.10743	0.4551	3.75976	0.0144183
SNORA56	3.66188	0.793105	6.53182	0.0195712
GPR15	4.21735	0.912808	7.52253	0.0162805
PLCG2	1.88317	0.406065	3.36029	0.0159208
AHCTF1P1	1.86984	0.402966	3.33673	0.0161732
IVL	2.39418	0.517359	4.27473	0.0136243
EPHB1	2.10046	0.452161	3.74878	0.0172263
NCOA1	1.48135	0.318288	2.64442	0.01448
GOLGA5	1.0246	0.219419	1.82978	0.0150873
BRWD3	1.5103	0.323203	2.6974	0.0175679
ACE2	1.41665	0.302908	2.53039	0.0157974
SPTY2D1	1.05523	0.224832	1.88563	0.0158591
FAM157B	2.58709	0.551164	4.62304	0.0158137
TET2-AS1	3.24757	0.692772	5.80248	0.0149235
SLC10A6	2.28648	0.486455	4.08638	0.0146539
KLK7	2.72599	0.57886	4.87226	0.0161411
CDC40	1.04184	0.2211	1.86259	0.0160643
AATK	3.00424	0.637881	5.37059	0.0155078
MAP4K4	1.44932	0.307386	2.59126	0.0160925
KLHL15	1.82999	0.388116	3.27186	0.0170597
GATA2	2.74087	0.580818	4.90092	0.0169067
MYBPC2	3.03643	0.643842	5.42884	0.0159212
FAM126A	1.55554	0.328624	2.78246	0.0168532
TAB2	1.22918	0.259112	2.19925	0.0161654
IL36A	3.27545	0.69074	5.86016	0.0163321
RGS9	2.27374	0.477103	4.07029	0.0153691
PLXDC2	2.05192	0.429984	3.67385	0.0169598
PTPN7	1.98523	0.415915	3.55455	0.0181137
ZNF438	1.85687	0.388422	3.32533	0.0167845
FILIP1L	2.4119	0.504746	4.31948	0.0152182
EDN1	1.81791	0.378981	3.25686	0.0178505
CFLAR	1.5073	0.313781	2.70083	0.0183141
SLC6A13	2.31808	0.483337	4.15265	0.0172694
CTR9	1.09102	0.22645	1.95558	0.0187196
LINC01094	2.07451	0.430198	3.71896	0.0173446
STK26	1.24625	0.257536	2.23497	0.0213964
FAM171B	2.29349	0.47442	4.11238	0.0165517
ROCK1	1.75576	0.362718	3.1488	0.0164863
ZC3H11A	1.08683	0.224129	1.94952	0.0168666
LOC100130476	2.03376	0.419787	3.64781	0.0179265
PRRG4	1.02	0.209848	1.83014	0.0166957
GPR155	1.76634	0.363751	3.16893	0.017718
GPR82	2.48452	0.512195	4.4569	0.0157915
RNF222	2.48008	0.508846	4.45115	0.0159528
FAM105A	1.17223	0.239888	2.10458	0.0162785
ARID2	1.12896	0.230816	2.02711	0.0181887
SIRPD	4.40497	0.899419	7.91102	0.017122
TSNAX-DISC1	1.05647	0.214845	1.89808	0.0171177
CPEB4	1.43976	0.292908	2.58661	0.0164058
AURKAPS1	2.49989	0.509346	4.49041	0.0172867
CCL18	2.49434	0.507567	4.48113	0.0181978
AQP9	3.50979	0.7125	6.30723	0.0163276
PHF3	1.4442	0.291413	2.59696	0.0152863
IRG1	6.29322	1.27315	11.3133	0.0154191
SMAD9	1.23935	0.250535	2.22817	0.0154912
SETX	1.32229	0.266437	2.37813	0.0184836
C12orf79	1.61242	0.324943	2.89993	0.0174667
MITF	1.29141	0.259477	2.32333	0.0174843
SOCS2	1.77552	0.356184	3.19487	0.020288
ELANE	4.55638	0.92293	8.20383	0.0155311
CRISP3	3.2244	0.645361	5.80373	0.0200698
SYAP1	1.14225	0.227989	2.0565	0.020347
SCAF11	1.19301	0.236072	2.14995	0.0192596
PDZD8	1.22603	0.242235	2.20982	0.0192572
MPP1	2.23531	0.440949	4.02967	0.0179082
LINC01031	2.93079	0.578338	5.28244	0.0182505
PIGA	1.1882	0.233381	2.14302	0.0213675
ZFP36L1	1.78927	0.350742	3.2278	0.0187383
ITGAM	2.95824	0.579128	5.33736	0.0156035
ADCY7	1.59144	0.310985	2.87189	0.0155857
PPM1D	1.18643	0.23163	2.14123	0.021282
FAS-AS1	3.35286	0.655805	6.04945	0.0189437
ACAA2	1.14805	0.222814	2.07327	0.0179445
PABPN1L	5.03228	0.978747	9.07835	0.0170292
FAM129A	1.75821	0.34067	3.17576	0.0182957
IWS1	1.03236	0.199322	1.8654	0.0194138
S100A7A	3.61733	0.698271	6.53779	0.0168877
NCKAP1L	1.94691	0.374959	3.51886	0.0200778
SEMA6D	2.14563	0.413163	3.87805	0.0197921
ZNF791	1.16374	0.222833	2.10464	0.0181728
GADD45A	1.02002	0.195166	1.84488	0.0194553
AFTPH	1.09478	0.209438	1.98012	0.019185
OR3A3	13.9597	2.70718	25.1746	0.0168511
KIAA0226L	3.27191	0.623375	5.92044	0.0215242
TKTL2	5.10663	0.974615	9.23147	0.0167591
F13A1	2.39227	0.455035	4.32953	0.0214893
PABPC3	1.41573	0.268946	2.56247	0.0201477
FLG2	3.14417	0.595826	5.68991	0.0191974
NFKBIZ	1.64266	0.311116	2.9742	0.019202
MEIKIN	5.27643	1.00103	9.54687	0.0213113
CSNK1A1L	3.5683	0.672178	6.45905	0.0211864
ZNF804A	2.98111	0.563513	5.39904	0.0186375
RASL10B	3.02091	0.571099	5.47155	0.0203115
ZNF107	1.65026	0.310866	2.98965	0.0163852
TOPBP1	1.2647	0.23803	2.29137	0.0201906
RC3H1	1.27081	0.237365	2.30425	0.0187594
FNBP1	1.19101	0.22193	2.1601	0.0190285
DNAH17	1.82397	0.340123	3.30782	0.0186962
BAGE2	2.57157	0.478276	4.66513	0.0173576
BAGE3	2.57157	0.478276	4.66513	0.0199498
BAGE5	2.57157	0.478276	4.66513	0.0215701
BAGE4	2.57157	0.478276	4.66513	0.0167296
CXCR4	2.61215	0.484361	4.73993	0.0207034
MIR5188	2.78916	0.514307	5.06344	0.0164904
INTS2	1.07066	0.196659	1.94467	0.0189105
LINC00656	5.41363	0.997053	9.82394	0.0177655
ELF1	1.25847	0.230265	2.28667	0.0181522
SIGLEC5	3.25667	0.595302	5.91803	0.019975
CD69	2.86367	0.52328	5.20407	0.0188442
ICOS	2.37297	0.434197	4.31183	0.0178909
EMILIN2	1.86238	0.339096	3.38567	0.017828
CYLD	1.12048	0.203664	2.0373	0.0168666
LINC00704	5.32255	0.971145	9.67016	0.0179798
ST3GAL2	2.41194	0.438397	4.3855	0.0194903
CMTM1	2.00004	0.363559	3.6365	0.0167994
AMICA1	2.80144	0.507905	5.09497	0.0204872
ALPK2	3.71551	0.675646	6.75685	0.0192837
NXPH3	2.48821	0.450722	4.52581	0.0186289
NPNT	1.4507	0.261717	2.63968	0.0182409
HOMER1	1.06247	0.191103	1.93382	0.0184511
PLA2G7	1.72461	0.30961	3.13962	0.0214932
FALEC	2.78048	0.498144	5.05925	0.0194028
KMT2E	1.21721	0.21788	2.21655	0.0221127
APOBR	2.38241	0.426445	4.33838	0.0204568
WRN	1.10163	0.196367	2.00689	0.0201392
TRIM24	1.07044	0.190234	1.95064	0.0196324
MCM8	1.19061	0.211623	2.16959	0.0209764
SIRPB1	2.80162	0.496958	5.10629	0.0185743
FGD4	1.50104	0.266175	2.73591	0.0206497
FOSB	2.44844	0.43406	4.46281	0.0205772
MB21D1	1.45738	0.258221	2.65654	0.0208281
GPSM2	1.35278	0.239456	2.4661	0.0205617
ITGAD	3.12168	0.552762	5.69052	0.0214608
LINC00707	2.00588	0.352744	3.65902	0.0204235
PTENP1	1.65834	0.290764	3.02593	0.018901
SCT	3.00505	0.528161	5.48214	0.0216379
DOCK8	2.0846	0.364993	3.80422	0.0202211
SERPINE3	2.20111	0.385857	4.0164	0.0200949
SIGLEC9	2.95289	0.514751	5.39103	0.0233083
OSBPL9	1.04549	0.181869	1.9091	0.020529
MIR22HG	1.02008	0.177408	1.86274	0.0234072
FNIP1	1.39995	0.243438	2.55647	0.022941
ASAP1	1.92652	0.334417	3.51863	0.020124
GLT1D1	3.2056	0.555966	5.85524	0.0221063
E2F3	1.68543	0.292392	3.07848	0.0225725
TMEM88	2.00048	0.34697	3.65397	0.0200426
LOC101928370	8.66996	1.50912	15.8021	0.0229198
NACA2	1.93172	0.334294	3.52927	0.0201588
SOD2	2.11235	0.365565	3.85914	0.0197253
FOXN2	1.42496	0.246386	2.60354	0.0212552
IL1RAPL1	5.48941	0.950163	10.0219	0.0249907
CEP55	1.48637	0.256454	2.71626	0.0208281
ASH1L	1.12815	0.194317	2.06199	0.0221973
IGBP1P1	2.65958	0.457882	4.86117	0.0189484
CRLF3	1.60449	0.274862	2.93412	0.0215147
ZNF570	1.39119	0.237329	2.54505	0.0204594
MAL	2.49021	0.377068	4.60948	0.020802
LINC01487	14.4605	2.44395	26.4454	0.0222946
CEP170	1.58754	0.269951	2.90514	0.0219014
BBX	1.06582	0.180895	1.95074	0.0251564
GNL2	1.14059	0.193336	2.08784	0.0216901
SH2D3C	2.386	0.404661	4.36734	0.0198508
MTFR2	1.11074	0.187406	2.03407	0.0235516
RAB44	2.37935	0.400521	4.35628	0.022359
DKK4	1.42969	0.239712	2.61966	0.0233698
TLR4	2.96111	0.492943	5.42396	0.0219947
QKI	1.38234	0.230733	2.53395	0.0221384
ADGRG3	3.00353	0.498561	5.5085	0.0222556
CSGALNACT2	1.83126	0.303608	3.35891	0.020794
RPA4	3.3134	0.549409	6.07596	0.0218531
UBASH3B	1.16903	0.192958	2.14509	0.0227073
FBXW7	1.16642	0.192177	2.14066	0.0260935
RASSF2	2.6108	0.429113	4.79248	0.0220358
PTGDR2	1.90908	0.315893	3.50628	0.0239228
IER5	1.26314	0.207216	2.31906	0.0222111
MMP9	2.89934	0.474723	5.32395	0.023421
PDK1	1.08372	0.17724	1.9902	0.0231127
GRASP	1.9872	0.323941	3.65048	0.0230982
PRAM1	2.31926	0.37758	4.26095	0.0237559
LTA	2.45546	0.400227	4.51051	0.0201957
ARHGAP30	1.8582	0.301622	3.41478	0.0260246
SYK	1.43192	0.232118	2.63172	0.0226045
PSTPIP2	1.16425	0.188532	2.13997	0.0232062
KIF13A	1.31323	0.212216	2.41424	0.0201225
PIM1	1.32027	0.213324	2.42722	0.0228362
C7orf34	3.67341	0.599385	6.75386	0.0244702
EPB41	1.35053	0.217924	2.48314	0.0202134
JARID2	1.23689	0.199482	2.27429	0.0235665
RAD21-AS1	1.38811	0.223973	2.55226	0.0249071
DNAJA1	1.0493	0.168866	1.92974	0.023288
RASSF5	1.61827	0.26058	2.97596	0.0240421
SUCNR1	2.68915	0.434221	4.94442	0.0250188
PICALM	1.55681	0.250005	2.86362	0.0231366
RGPD4	1.29447	0.206996	2.38194	0.0227816
DOCK4-AS1	2.86902	0.458811	5.27821	0.0235427
OXSR1	1.22747	0.194712	2.26022	0.020625
SRRM4	2.29986	0.365452	4.23423	0.0264817
DDX10	1.15125	0.182459	2.12005	0.0247407
LOC646626	1.18252	0.187096	2.17795	0.0209834
SIGLEC6	2.8729	0.454386	5.29121	0.0212261
KIDINS220	1.2116	0.191044	2.23215	0.0237734
HIVEP1	1.14711	0.180409	2.11381	0.0258567
ANKRD60	21.742	3.41521	40.0688	0.0254374
GOLGB1	1.12489	0.176527	2.07326	0.0249843
ARHGAP26	1.663	0.259668	3.06634	0.0240692
RLF	1.5685	0.244852	2.89215	0.02001
PGLYRP1	3.28685	0.512397	6.0613	0.0254099
LOC100128573	2.4416	0.3803	4.50263	0.0231279
OPN1SW	1.20405	0.18691	2.22119	0.0225714
PYGO1	1.21994	0.18912	2.25076	0.0245522
DMRTC2	4.39702	0.685664	8.10802	0.0234093
CDC42EP3	1.41562	0.219014	2.61222	0.0237708
MED13	1.20047	0.184988	2.21594	0.0238065
ICAM5	2.33186	0.360495	4.30324	0.023282
FRMD6	1.16484	0.179506	2.15018	0.0241324
APBB1IP	2.84094	0.437639	5.24425	0.0230779
CCDC62	1.6946	0.26105	3.12813	0.0255229
F11-AS1	3.21748	0.496332	5.9385	0.0230673
SEPT6	1.02704	0.157036	1.89705	0.0264859
PTER	1.13683	0.173754	2.0999	0.0215474
ADRA2B	2.4663	0.376364	4.55626	0.0228758
PIAS1	1.37686	0.209597	2.54412	0.0207008
PNRC1	1.76433	0.26849	3.26017	0.0246448
LOC101929099	1.25755	0.191065	2.32405	0.025103
HOXA1	3.03589	0.460458	5.61132	0.0253419
GAN	1.40556	0.212414	2.5987	0.0271425
DOCK5	1.8513	0.279901	3.42269	0.0250125
JUNB	2.04829	0.309299	3.78729	0.0271084
VEGFA	1.03243	0.155561	1.9093	0.0250063
POTEE	2.19993	0.332665	4.06749	0.0249624
CWC25	1.30419	0.196638	2.41175	0.028511
PPBP	3.09884	0.465708	5.72843	0.0248781
CREM	1.60588	0.241652	2.97011	0.0249436
CDK19	1.31703	0.197937	2.43613	0.0253436
ATRX	1.32741	0.19945	2.45536	0.0245973
SMARCA5-AS1	1.16924	0.174434	2.16406	0.0255671
LINC01416	6.04116	0.905616	11.1636	0.0239103
ALDH1A2	2.44167	0.364926	4.5184	0.0223002
RALGPS2	1.06102	0.157954	1.96408	0.0239799
TGM6	3.73025	0.555575	6.90322	0.0255447
LINC01127	3.78583	0.561679	7.00998	0.0235013
LINC00528	2.83869	0.420662	5.25672	0.0253619
RAB21	1.08597	0.160693	2.01124	0.0234689
MYZAP	1.8288	0.269356	3.38535	0.0233575
MYO1F	2.71111	0.400833	5.02139	0.0236842
UHRF1BP1L	1.39804	0.206171	2.58991	0.0244116
LIN54	1.06251	0.156281	1.96873	0.0228721
DYSF	2.96467	0.432579	5.49014	0.0266399
AGPAT9	1.56233	0.22942	2.89525	0.0250721
LINC00628	2.67136	0.391997	4.95079	0.0248999
CELF2	2.15374	0.314677	3.99281	0.0280864
BMP2K	1.32203	0.192878	2.45117	0.0271013
CLIP1	1.17827	0.171761	2.18477	0.0260804
KAT6B	1.0149	0.147729	1.88207	0.028412
NBPF14	1.00437	0.146045	1.86269	0.02754
ADAMTSL4-AS1	2.28406	0.332981	4.23514	0.0272126
ZSWIM6	1.23945	0.180197	2.2987	0.0240662
CD58	1.13179	0.164241	2.09934	0.0252753
ECM1	2.38562	0.342804	4.42064	0.0263822
SLC7A5	1.94287	0.280528	3.60521	0.0232617
ZNF217	1.02681	0.147978	1.90564	0.023702
MALAT1	1.78058	0.256417	3.30474	0.0276773
SLC12A1	5.98802	0.868447	11.1264	0.023168
KAT6A	1.39469	0.1995	2.58987	0.0258996
ZCCHC6	1.63022	0.233211	3.02723	0.0235903
LOC100289473	3.48888	0.49698	6.47469	0.0269865
PLBD1	1.08214	0.154184	2.01009	0.0262629
LOC101929450	3.98207	0.570693	7.39585	0.0272613
DUSP10	1.09506	0.155638	2.03448	0.023994
USP6	1.87011	0.265715	3.47451	0.0246696
PJA2	1.26754	0.179264	2.35582	0.021393
KBTBD2	1.17993	0.166857	2.193	0.0235309
NCF2	2.24342	0.316819	4.17001	0.0265
HCK	2.56597	0.361622	4.77031	0.0283848
LONRF3	1.51265	0.213079	2.81222	0.0258326
FCGR2B	2.25105	0.316566	4.18558	0.0262196
CLDN11	2.43849	0.342997	4.53412	0.0255324
CYTH4	2.755	0.380515	5.12025	0.0286778
PDE5A	1.09869	0.15326	2.04411	0.0271972
PTPN13	1.40293	0.195378	2.61048	0.0271589
DIO2-AS1	3.41868	0.478685	6.36701	0.0312539
FCHO2	1.37206	0.189267	2.55484	0.0253546
CLEC2B	1.56479	0.215928	2.91366	0.0261259
CD300A	2.55413	0.351839	4.75641	0.0293417
ITGB3	2.43587	0.334553	4.53758	0.0279694
ZFP36	2.0675	0.281744	3.85326	0.0239498
CHST11	2.03867	0.277519	3.79982	0.0258932
MAPK14	1.30855	0.177892	2.43921	0.0280759
LAPTM5	2.17608	0.296027	4.05614	0.0256281
LILRB3	2.90921	0.394004	5.42442	0.0261577
PCNX	1.46389	0.19824	2.72955	0.0258653
MYH10	1.09297	0.14782	2.03812	0.0250219
ABCA1	1.54972	0.209688	2.88974	0.0271352
HBP1	1.05512	0.142232	1.968	0.0288401
SKIL	1.49666	0.201568	2.79176	0.0251762
UBE2D1	1.37521	0.184888	2.56552	0.0267901
FLI1	2.5404	0.341392	4.73941	0.0271657
STXBP5	1.16793	0.15638	2.17947	0.0238955
IPCEF1	1.55125	0.207791	2.89472	0.0236309
SOSTDC1	1.63767	0.219322	3.05602	0.0268736
RIT1	1.0519	0.140618	1.96317	0.0266466
RSF1	1.30588	0.174506	2.43725	0.0275482
BTLA	2.74616	0.367551	5.1251	0.0247779
ST8SIA4	1.56362	0.208024	2.91922	0.0281726
NFIL3	2.14563	0.285554	4.0057	0.0277813
DDX3X	1.33045	0.176386	2.48451	0.0298001
SRSF12	1.75596	0.232717	3.27928	0.0276008
NR4A2	1.4038	0.185553	2.62205	0.027516
PDE7A	1.14319	0.150864	2.13552	0.0289184
RALB	1.43741	0.189043	2.68577	0.0243872
APC	1.44438	0.189833	2.69892	0.0298545
USP44	1.58038	0.207559	2.95317	0.0289118
ZDHHC19	2.70047	0.359994	5.05163	0.0264504
SMARCA1	1.19841	0.154985	2.24184	0.0274705
PRRC2C	1.11268	0.14353	2.08184	0.0285212
ANGPT4	3.05794	0.396022	5.71945	0.0313711
FMNL1	2.3006	0.29647	4.30473	0.0280689
LOC101929340	1.99916	0.25792	3.74043	0.0277535
MKRN9P	3.63287	0.467609	6.79413	0.0306533
HIF1A-AS2	1.50557	0.193532	2.8176	0.0277605
HCG27	1.88105	0.241864	3.52023	0.0253482
LOC100129083	2.71328	0.347952	5.07861	0.0286648
PDS5B	1.16299	0.148499	2.17749	0.0288872
PADI2	2.16301	0.276473	4.04955	0.0263125
STARD4	1.59438	0.203519	2.98525	0.0269762
DUSP6	1.55185	0.197925	2.90578	0.0299786
LINC00659	4.35104	0.56158	8.14801	0.0288894
RELN	2.10875	0.268038	3.94936	0.026571
OR10V2P	4.18311	0.533012	7.83113	0.0279562
HTRA4	2.04126	0.258997	3.82334	0.0262664
RCOR1	1.01561	0.127858	1.90337	0.0247253
ARL5B	1.49303	0.188239	2.79783	0.0278919
ESR2	1.59416	0.201054	2.98724	0.0282725
ACSL1	1.9907	0.25032	3.73108	0.0252767
UBXN2B	1.51677	0.189568	2.84398	0.0267286
ACAP2	1.26531	0.157691	2.37293	0.0288318
C7orf60	1.13636	0.141502	2.13122	0.0306327
BACH1-IT2	2.95297	0.369797	5.5363	0.0298675
KDM6B	1.92779	0.240132	3.61545	0.0289691
OXER1	1.76772	0.220067	3.31539	0.0281025
CCNJL	1.86605	0.231958	3.50014	0.0280362
STRN3	1.02914	0.127504	1.93077	0.0292567
CSF3R	3.02596	0.374388	5.67754	0.0274786
THBD	2.58407	0.31936	4.84859	0.0310366
LOC101927780	2.53804	0.314278	4.76217	0.0288872
GRIN3A	1.13309	0.139047	2.12712	0.0295263
PELI1	1.52837	0.187478	2.86926	0.0280327
CMTM6	1.21292	0.148578	2.27726	0.0315985
SLC22A14	2.0593	0.2525	3.86618	0.0292376
AOC2	1.76653	0.216032	3.31703	0.0286712
KYNU	1.22071	0.148843	2.29257	0.030044
PTPRJ	1.68118	0.204869	3.15749	0.0277223
RAD21	1.0639	0.129414	1.99839	0.0305688
LAX1	1.57384	0.190729	2.95695	0.0291421
MIR4720	1.65936	0.199968	3.11874	0.0312618
TNFRSF10C	3.10813	0.373588	5.84267	0.0302764
AMY1A	1.86504	0.222964	3.50716	0.028525
AMY1C	1.86525	0.222248	3.5083	0.0279711
AMY1B	1.86525	0.222248	3.5083	0.0319056
SSTR4	8.70095	1.03442	16.3675	0.0263191
DENND2C	1.26934	0.15061	2.38807	0.0286576
PPP3CA	1.05801	0.125273	1.99075	0.0314182
ZNF222	1.28152	0.151657	2.4114	0.0320649
KDM5A	1.15003	0.135714	2.16434	0.0311367
SPECC1L-ADORA2A	1.1771	0.138803	2.21539	0.0332413
FFAR2	3.08603	0.363813	5.80825	0.0296306
FCER1A	1.91664	0.225943	3.60736	0.0300138
KCNN1	2.48318	0.292011	4.67421	0.0308541
SYNJ1	1.23489	0.144442	2.32534	0.0318336
FGFR1OP2	1.09125	0.12736	2.05513	0.0282294
TTPA	1.50314	0.174813	2.83147	0.0284573
HSPB8	1.9016	0.220636	3.58211	0.0307537
EPC2	1.0623	0.122935	2.00166	0.0305628
GALNT5	1.16029	0.134045	2.18654	0.0279729
STAT4	1.85697	0.215154	3.49885	0.0271459
LILRB1	2.35636	0.271416	4.44132	0.0296036
F11	2.72249	0.314554	5.1304	0.0290734
TMOD3	1.02859	0.118031	1.93914	0.0319929
RABGEF1	1.01805	0.116658	1.91945	0.0277394
TMEM154	1.86157	0.21186	3.51129	0.0297963
WAC	1.22173	0.138713	2.30474	0.0319389
RHCG	2.20945	0.250728	4.16762	0.0335976
MIR875	20.7124	2.34285	39.0819	0.0299551
SLFN12L	1.83732	0.207921	3.46646	0.0293972
ZNF426	1.16166	0.130817	2.19251	0.030394
N4BP2	1.25732	0.141539	2.37309	0.0286283
HAL	2.67733	0.301313	5.05301	0.0299424
NABP1	1.97399	0.220565	3.72743	0.0304467
PGM2	1.08865	0.121265	2.05602	0.0324318
PLCL1	2.55414	0.285429	4.823	0.0314803
KCNMB3	1.09371	0.121763	2.06565	0.0327642
BACH1	1.63743	0.182301	3.09257	0.0309817
TGFBI	1.46105	0.162467	2.75963	0.0288714
OR10H1	3.82683	0.425222	7.22515	0.0305153
TIPARP	1.11113	0.122517	2.09974	0.0287183
MRVI1	2.19698	0.241987	4.15198	0.0314567
MIR181A1HG	4.97529	0.547732	9.39213	0.028525
VPS8	1.05245	0.115156	1.98974	0.0292887
LOC101929331	1.57624	0.172893	2.97957	0.030015
STX11	1.84548	0.202239	3.48873	0.0320842
MIR3614	1.78266	0.195131	3.37019	0.0322621
LOC101927730	2.26532	0.247237	4.28345	0.031994
LGALS12	3.61706	0.393433	6.84178	0.0330012
CAP1	1.09003	0.117347	2.0627	0.0349143
IL1RL2	1.63954	0.176855	3.10221	0.029148
KLF7	1.53293	0.165178	2.90069	0.0308254
RASGRP2	2.55195	0.274675	4.82922	0.0311989
MIR155HG	1.97131	0.212829	3.72982	0.03225
GAB2	1.7447	0.187287	3.30212	0.0307266
FFAR3	3.32061	0.354771	6.28395	0.0301363
ZFP1	1.18313	0.12669	2.23957	0.0276104
FAM49A	2.07861	0.222149	3.93508	0.0351385
SERPINB1	1.46015	0.154858	2.76544	0.0294816
TMPRSS11D	1.72551	0.182433	3.2686	0.0327726
PLXNC1	2.60838	0.275377	4.94138	0.0270713
PCBP1-AS1	1.54816	0.163495	2.93282	0.0307154
CCNG2	1.30252	0.137001	2.46803	0.0349536
TNFRSF4	2.38112	0.251232	4.5111	0.0295258
USP8	1.09899	0.115344	2.08263	0.028336
BOD1L1	1.68454	0.176736	3.19236	0.0310019
APOBEC3A_B	1.91962	0.201082	3.63815	0.0328545
CCR6	1.60276	0.167933	3.03758	0.0320963
HK3	2.73419	0.285832	5.18254	0.0343915
NUMB	1.28155	0.133677	2.42943	0.0336479
ELMO1	2.15839	0.223328	4.09347	0.0296044
MSL1	1.49212	0.154147	2.83009	0.0321175
TNRC6B	1.05768	0.109024	2.00633	0.0324733
GAB3	2.0225	0.208917	3.83612	0.031445
ARHGAP26-AS1	2.8497	0.29416	5.4046	0.0332465
GLS	1.35275	0.138649	2.56684	0.0343321
ZNF486	1.33958	0.137291	2.54188	0.0349738
MND1	1.61047	0.164921	3.05604	0.0347395
LOC102723439	2.57383	0.264014	4.88342	0.0323232
PRKCB	2.71337	0.276954	5.14978	0.0329254
LINC01098	2.84138	0.291162	5.39154	0.0316804
ZNF879	1.08594	0.110353	2.06153	0.0324311
ESRG	2.81389	0.287468	5.34059	0.0309746
RAB5A	1.01127	0.102029	1.9205	0.0337454
LOC101929237	4.5236	0.461073	8.58638	0.0346293
KIAA0040	1.89552	0.191138	3.5999	0.0317719
FHL3	1.55424	0.155829	2.95266	0.0321612
CHST15	1.67068	0.167244	3.17412	0.0341902
ARFGEF1	1.0528	0.10507	2.00053	0.0338919
CCIN	2.00617	0.200764	3.81183	0.0350044
MED13L	1.31011	0.130314	2.48991	0.0327091
WDFY3	1.37282	0.136481	2.60916	0.0371756
MGAM	1.94287	0.193408	3.69234	0.0337633
NAMPT	2.10468	0.206037	3.99728	0.0354592
PAN3-AS1	1.12692	0.11165	2.14219	0.0349432
ERV3-1	1.29905	0.128359	2.46975	0.0325758
RUNX3	1.51364	0.149219	2.87805	0.0345261
TET2	1.34188	0.13207	2.55168	0.0368675
SLC25A53	1.06134	0.104277	2.01842	0.0340334
TLR8	3.00826	0.294963	5.72219	0.0336303
C9orf139	2.84101	0.27804	5.40399	0.0348794
CHD1	1.67321	0.163025	3.18339	0.0345389
TAL1	3.02426	0.294714	5.75331	0.0366512
LINC01136	2.77138	0.267951	5.27513	0.0318924
NR1D2	1.14576	0.110095	2.18142	0.0337762
MIER3	1.20586	0.115393	2.29632	0.0309111
RYBP	1.20788	0.115249	2.30051	0.0370139
CECR6	2.26508	0.216769	4.31347	0.0328668
LCE2C	6.00808	0.57365	11.4252	0.0338237
ATP2B1	1.46238	0.139139	2.78563	0.0340367
ZNF460	1.08176	0.10278	2.06073	0.0325522
ZNF260	1.02285	0.0968989	1.94879	0.0336219
SLC35F3	2.2392	0.213176	4.26526	0.0316305
LOC101927322	1.59366	0.151121	3.03613	0.0321575
ADAM10	1.03225	0.0971757	1.96732	0.0375204
OR2B11	4.72304	0.444182	9.00072	0.0360214
CYB5R4	1.25732	0.11833	2.39631	0.0329285
WAS	2.4151	0.227258	4.60294	0.0344526
GBP2	1.72385	0.162014	3.2857	0.031996
MEGF9	1.64813	0.154376	3.14189	0.0336994
KIAA2026	1.16191	0.108073	2.21574	0.030888
GOLGA6D	2.60617	0.24294	4.96926	0.0329588
NR1D1	1.01258	0.0934086	1.93175	0.0334457
ZCCHC11	1.0024	0.0921754	1.91262	0.0349301
ARG1	2.47525	0.227832	4.72283	0.0308348
UNC13D	2.00331	0.18377	3.82286	0.0328873
CCDC186	1.22642	0.112028	2.3408	0.0329987
STAG1	1.0498	0.0954715	2.00413	0.0320409
UIMC1	1.18481	0.107376	2.26223	0.0356738
LOC100505817	3.23222	0.279548	6.15966	0.0327787
TEK	2.99916	0.269669	5.72402	0.0340136
SGOL1-AS1	1.71228	0.154254	3.27011	0.0320409
TNFSF15	1.95177	0.174501	3.72903	0.0345432
RASSF3	1.75185	0.156253	3.34744	0.0356785
LYL1	1.8086	0.161142	3.45608	0.0363501
ZAK	1.34099	0.119136	2.56284	0.0338261
LOC441155	1.04249	0.0923676	1.99261	0.0379366
USP34	1.03838	0.0919422	1.98481	0.0393829
TTF1	1.04373	0.0907442	1.99672	0.033646
ITGA2	1.2709	0.110183	2.43161	0.0341165
LIPM	1.49707	0.129894	2.86423	0.0350025
HNRNPH2	1.01314	0.0873296	1.93895	0.0352379
FAM209A	1.86522	0.161111	3.56943	0.0316384
LINC01531	4.00596	0.349482	7.66421	0.038824
CHD7	1.18901	0.102171	2.27584	0.0382174
LOC100129307	4.71276	0.407434	9.01854	0.0341439
CCSAP	1.10181	0.0940506	2.10956	0.0362949
TREML3P	3.37901	0.290131	6.47136	0.0344008
EIF5B	1.10914	0.0946351	2.12365	0.0347946
RASGRP4	2.76544	0.235443	5.29545	0.0367408
LYZ	1.26967	0.107928	2.43141	0.0375379
CD80	2.33398	0.19954	4.46886	0.0337812
LILRA1	2.65146	0.22524	5.07768	0.0382397
CAND1.11	2.31715	0.197982	4.43623	0.0344957
FAM169A	1.0288	0.0872194	1.97038	0.0385578
CDH17	1.94394	0.165309	3.72252	0.0364707
CAMK2N1	2.1007	0.179136	4.02658	0.0368704
TRPM2	1.97095	0.165786	3.77614	0.0315908
WIPF1	2.31904	0.194258	4.44381	0.035665
TLR10	2.74693	0.23168	5.2662	0.0366021
UBAP1	1.14739	0.09545	2.19933	0.0360111
EGR3	2.76023	0.229124	5.29133	0.0340239
ADGRE3	3.01554	0.249049	5.78203	0.0353162
CPB2	6.42307	0.541232	12.3004	0.0369582
CCDC112	1.24271	0.102523	2.38289	0.0361386
C3orf62	1.39149	0.114354	2.66863	0.0363819
MANSC1	1.00369	0.0821265	1.92525	0.0359766
FAM124B	2.44475	0.200758	4.68878	0.033
STARD8	1.87734	0.153412	3.60127	0.0340952
C16orf72	1.33395	0.108335	2.55957	0.0396618
RPL10L	6.01518	0.499964	11.5352	0.0336784
PPM1F	1.55406	0.125105	2.98301	0.0330744
STRN	1.09709	0.088082	2.10609	0.0372686
PRG4	1.09741	0.0877595	2.10705	0.0348271
CORO6	1.92551	0.154505	3.69659	0.0382733
MIR6775	4.23248	0.336524	8.12023	0.0378769
WDR26	1.00465	0.079492	1.92981	0.0349395
SERPINC1	1.26557	0.100293	2.43089	0.0385436
SYT1	2.06578	0.16401	3.96725	0.0339897
PDCD1LG2	1.49735	0.118423	2.87628	0.0377617
CEACAM7	1.7807	0.140565	3.42085	0.0340367
PHACTR2	1.10056	0.0854774	2.11564	0.0412603
APOBEC3A	1.89206	0.146346	3.63778	0.0367629
ARHGAP25	2.34704	0.179129	4.51496	0.0392083
JMJD1C	1.91071	0.145802	3.67561	0.0388617
INHBA-AS1	5.71292	0.4337	10.9689	0.0400649
IL1RAP	1.6434	0.124538	3.16227	0.0392673
MTVR2	2.84846	0.216195	5.4807	0.0366222
MAP3K8	1.01112	0.0753741	1.94686	0.0339091
SIGLEC10	2.4978	0.185633	4.80997	0.0403347
ABHD5	1.13951	0.0843969	2.19462	0.0396895
SLC24A4	2.86026	0.210944	5.50918	0.036856
MIR4479	16.0269	1.21844	30.6959	0.0373585
KRTAP10-4	19.809	1.45715	38.1609	0.0360831
MEI1	1.82613	0.134623	3.51764	0.0352604
A2ML1	1.63911	0.120476	3.15774	0.0370324
FTX	1.09317	0.0801774	2.10616	0.039975
C11orf30	1.02313	0.0748368	1.97141	0.0391419
IQGAP1	1.24562	0.0911703	2.40006	0.0346003
GCC2	1.12184	0.0817512	2.16193	0.0392947
STX3	1.24481	0.0907379	2.39888	0.0380929
ACTR2	1.07924	0.0783503	2.08013	0.0369723
SNORD56B	6.96637	0.493015	13.3951	0.0383648
PIK3C2A	1.11901	0.080037	2.15797	0.033091
PRR9	3.54832	0.258334	6.84146	0.0362617
SLC38A2	1.11987	0.0800771	2.15967	0.041089
LOC100287072	2.1722	0.156508	4.18784	0.0377711
RAPGEF2	1.12518	0.0801374	2.17023	0.0400505
CYP1B1	2.03898	0.144998	3.93295	0.0367235
CFLAR-AS1	1.35248	0.0952188	2.60974	0.0381084
HIVEP2	1.25214	0.0874229	2.41686	0.0386775
KAT2B	1.00924	0.0699572	1.94851	0.0366812
GAS2L3	1.17272	0.0813613	2.2641	0.0405253
IL18R1	1.67764	0.116247	3.23904	0.0355622
CD226	1.84323	0.127112	3.55942	0.0383606
C10orf12	1.01874	0.0696801	1.96779	0.0461113
YTHDC1	1.02564	0.0698342	1.98145	0.0415988
SDC2	1.30215	0.0884866	2.51581	0.0377121
SLC8A1	2.40986	0.163373	4.6564	0.0386498
ENTPD1	1.35431	0.0916752	2.61694	0.0358974
ANP32AP1	1.34886	0.0915127	2.60624	0.0418452
S1PR3	1.55059	0.10508	2.99612	0.0374826
MTUS1	1.05131	0.0706563	2.03196	0.0428788
BAZ1A	1.37098	0.092113	2.64984	0.0388847
SLU7	1.05402	0.0696056	2.03843	0.0396002
ZNF284	1.18378	0.0776425	2.28992	0.0369589
SOS2	1.23632	0.0805034	2.39213	0.0382979
NFKBIA	1.44782	0.0940612	2.80157	0.0406627
ABCB4	1.22857	0.0795702	2.37749	0.0378826
RNASE7	2.18403	0.139684	4.22478	0.0357679
USP38	1.08069	0.0695136	2.09187	0.0353649
C6orf229	2.95038	0.190732	5.70985	0.0421702
NRROS	1.78445	0.114225	3.45467	0.0394982
BHLHE41	1.1107	0.0705704	2.15083	0.0368421
ZFP92	3.86266	0.253706	7.47888	0.037456
KMT2C	1.20199	0.0761131	2.32786	0.0387801
CENPC	1.23127	0.0779469	2.3846	0.0380905
CCR5	1.56596	0.099362	3.03256	0.0439698
MIR4656	2.74641	0.175165	5.31705	0.0377572
RGS16	1.65089	0.104087	3.19771	0.0404807
PIK3CD	1.83235	0.114695	3.55	0.040634
SNRK-AS1	1.43822	0.0896882	2.78675	0.0408675
FCGR1C	2.24749	0.140399	4.3546	0.0377478
OR52K2	4.60092	0.290407	8.91078	0.0423241
TAF1L	2.36609	0.14634	4.58565	0.0430121
NOTCH1	1.75832	0.107831	3.40882	0.0407449
NXPE3	1.13141	0.0690461	2.19378	0.0402342
GNA13	1.40191	0.0850574	2.71877	0.0384855
ALOX5	2.1067	0.127481	4.08591	0.0401107
CLEC17A	2.73436	0.164551	5.30404	0.0438421
TMPRSS11A	1.94739	0.118299	3.78112	0.0386115
HIST4H4	1.31032	0.0778948	2.54275	0.0370324
LOC254896	2.89168	0.168042	5.61531	0.0459107
POTEI	1.8168	0.10582	3.52782	0.0385637
SERPINA2	5.05184	0.287396	9.80759	0.0408138
NBPF10	1.23035	0.0709599	2.38974	0.0434239
BNC1	1.04208	0.0595944	2.02456	0.0421369
RP2	1.31054	0.0749092	2.54616	0.0373144
TIFA	1.10897	0.0628539	2.15508	0.0436309
ADAP2	1.27925	0.0719309	2.48657	0.0413524
SPARCL1	1.77503	0.0997676	3.45029	0.0398692
LINC00996	2.03659	0.113592	3.95951	0.0444193
PRPF40A	1.02248	0.0563785	1.98859	0.0422009
MIR197	2.87039	0.159712	5.58071	0.0405473
SEBOX	4.68296	0.260282	9.09896	0.0414061
RSRC1	1.02029	0.054874	1.98569	0.03675
ADAM8	2.00245	0.107709	3.8972	0.0437929
CXorf36	4.22393	0.233228	8.22128	0.0381107
ZNF25	1.0066	0.0534163	1.95977	0.0422041
CEP135	1.35436	0.0717937	2.63694	0.0413233
LMO7	1.12954	0.0592585	2.19982	0.0410649
GBA3	4.08634	0.219835	7.95767	0.0381399
IL17A	3.27631	0.173417	6.37913	0.041432
GPCPD1	1.34322	0.0700615	2.61638	0.0396885
KRTAP2-3	8.17844	0.453244	15.8946	0.039316
OSBPL8	1.41767	0.0738115	2.76153	0.0423538
MPEG1	1.77713	0.0925612	3.46169	0.0420147
DLX5	1.8186	0.0959409	3.54434	0.0457344
IL2RG	1.82488	0.0945511	3.55522	0.0427051
FLJ44635	2.29148	0.117963	4.46496	0.037989
ANGPT2	1.09402	0.0560009	2.13203	0.0407347
PHF21A	1.38129	0.0705452	2.69204	0.0448959
LOC101928517	2.35298	0.119825	4.58629	0.0459368
KLK8	2.13915	0.109781	4.17129	0.0443635
MIR555	1.42639	0.0719648	2.78082	0.0418304
S100A7	2.55717	0.128222	4.98612	0.0439257
HOXA3	4.55067	0.233654	8.86653	0.0409159
HOPX	2.05052	0.101939	3.9991	0.0413793
MICALCL	1.14926	0.0563521	2.24217	0.0457271
DENND5A	1.7083	0.0833279	3.33328	0.042125
LOC101927069	2.19062	0.107581	4.27358	0.0409518
IRF8	1.59831	0.0774604	3.11916	0.0389303
GNAT2	1.98684	0.0959842	3.8776	0.0407832
IGSF6	2.43156	0.113862	4.74388	0.0445788
PDK4	1.25988	0.0603749	2.45938	0.0440025
PPP1R10	1.29332	0.0614432	2.5252	0.0411905
MLKL	1.5644	0.0743379	3.05447	0.0432099
KCNMA1	1.45446	0.0682688	2.84065	0.041067
LOC101927770	1.32889	0.0620001	2.59577	0.0415467
FTH1P3	1.61462	0.075109	3.15408	0.0418458
IDI2-AS1	1.39686	0.064638	2.72909	0.0471092
ZNRF3-AS1	4.90518	0.23416	9.57609	0.0423082
CENPU	1.22667	0.0562039	2.39713	0.0447236
PCF11	1.2414	0.0566573	2.42614	0.0400756
GIMAP4	2.42772	0.110535	4.7449	0.0453862
CD177	1.97215	0.0866493	3.85121	0.046471
MAP3K5	1.07552	0.0485038	2.10254	0.0438718
CD79A	2.06215	0.0933719	4.0309	0.041516
TMIGD3	1.82089	0.0825	3.55924	0.0438927
PAX6	1.02102	0.0451679	1.99687	0.0431284
KIAA0232	1.05328	0.0464522	2.0601	0.0450081
CREB1	1.04489	0.0452937	2.04448	0.0404863
CCL3L1	2.39441	0.103222	4.6856	0.0414105
AGO4	1.27647	0.0549292	2.49802	0.0434455
PPP1R18	1.95469	0.0840151	3.82536	0.0482905
TDRD9	2.24515	0.0965477	4.3937	0.0447687
TLE3	1.7909	0.0763463	3.50545	0.041281
LINC01468	5.1781	0.232351	10.1248	0.0388313
LAMP5	2.06261	0.0876927	4.03751	0.0425558
ARID3A	1.77066	0.0720538	3.46929	0.0463551
FOS	2.43459	0.0985382	4.77064	0.0422801
DEAR	1.4726	0.0598313	2.88534	0.0479169
ERN1	1.39518	0.0563978	2.73397	0.046315
DOCK11	2.39651	0.0973932	4.69767	0.0419019
ST3GAL6	1.41002	0.0565796	2.76347	0.0449622
VIM	1.55476	0.0620765	3.04743	0.0436318
STAT5B	1.63007	0.065008	3.19514	0.0460732
KIAA0922	1.14688	0.0454975	2.24826	0.0452949
RORA	1.13923	0.0446199	2.23384	0.0441158
CD302	1.63876	0.0639535	3.21356	0.0464119
SKAP2	2.4563	0.095807	4.81722	0.0492156
SLC15A1	1.41928	0.055059	2.78351	0.041206
AHCTF1	1.48974	0.0559828	2.92351	0.0426966
LOC100996447	1.13651	0.0424492	2.23058	0.0454031
MIR423	2.71283	0.101867	5.32368	0.0438531
ARAP2	1.09394	0.0403004	2.14757	0.0439463
LINC01537	6.08158	0.22015	11.9121	0.0451815
RCVRN	3.57397	0.134486	7.01364	0.0462594
PLEKHD1	1.18243	0.0429194	2.32193	0.0449537
SPOPL	1.33287	0.0482506	2.61749	0.0472754
DOCK4	1.05654	0.0381411	2.07494	0.0475233
LOC102724020	4.51758	0.167881	8.86364	0.0469782
BCL6	1.17443	0.0421426	2.30671	0.0437664
SLC7A14	6.73632	0.26176	13.2177	0.045267
GPR21	2.82934	0.102662	5.55541	0.0489986
LOC101926933	2.60979	0.0937591	5.12571	0.0466308
EMP1	1.79674	0.0660244	3.5326	0.0466858
CDKN2B	1.20304	0.0413345	2.36474	0.0433799
PGPEP1L	3.42357	0.118894	6.72877	0.0441029
HLX-AS1	3.17134	0.106996	6.23568	0.0446485
YPEL5	1.0356	0.0345209	2.03667	0.0433533
ASGR2	1.70465	0.0570224	3.35219	0.0466534
CCR2	2.28184	0.0760889	4.48768	0.0431936
USP25	1.08505	0.0354634	2.13463	0.043126
PXDNL	2.11356	0.070075	4.15714	0.0406566
LINC01032	2.81394	0.09372	5.53468	0.0462269
DDX26B-AS1	2.98538	0.0982201	5.87246	0.0476961
CACNA1E	2.934	0.0943514	5.77365	0.0448638
RNF19B	1.11668	0.0357709	2.19759	0.0446125
PTTG2	3.44727	0.113291	6.78033	0.0452788
RLIM	1.08958	0.0339169	2.14525	0.0442522
RPGRIP1	1.97862	0.0621514	3.89517	0.0448042
PSORS1C3	2.56009	0.0804773	5.03965	0.0400852
TRPV2	1.72347	0.0531982	3.39375	0.0494076
VIL1	2.7432	0.0854004	5.40049	0.0468789
ULBP1	2.706	0.0844304	5.32764	0.0439341
LOC100130357	1.72676	0.0528956	3.40066	0.0459987
ZHX1	1.00644	0.0300805	1.98279	0.0439725
DOK3	2.364	0.0700901	4.65791	0.0455869
MCTP2	1.23811	0.0362758	2.43994	0.046873
MIR6781	1.99589	0.0590662	3.93287	0.0443368
LYN	1.30045	0.0376809	2.56323	0.04501
PTPN12	1.35712	0.0390087	2.67524	0.0441633
PTEN	1.34434	0.0384618	2.65022	0.0453624
CHRM3-AS2	2.98539	0.0881594	5.8864	0.0430468
FGR	2.45425	0.0680918	4.84041	0.0408575
EGLN1	1.24358	0.0341582	2.453	0.0469319
SPATC1	2.78205	0.077052	5.48688	0.0482291
RGPD3	1.23975	0.0332356	2.44627	0.048814
SMC4	1.1558	0.0306993	2.28091	0.0458396
GPR34	1.73473	0.0464308	3.42305	0.0485886
UPK3A	1.59904	0.0425534	3.15541	0.0479469
FAM49B	1.37059	0.0359857	2.7052	0.0466341
ZNF253	1.14228	0.0298262	2.25473	0.0477202
ITK	1.47556	0.0386677	2.91243	0.0479289
LOC729737	1.7831	0.0463576	3.51985	0.0483711
CER1	18.8355	0.626994	37.3346	0.0472947
SVIL	1.29249	0.0323882	2.5526	0.0475178
BCAR4	8.02717	0.212877	15.8075	0.0484013
SLC1A3	1.53846	0.0378359	3.03913	0.0463543
PROK2	3.08761	0.0750376	6.1016	0.0457795
LYST	1.67354	0.0399215	3.30716	0.0472382
IFNGR1	1.09959	0.0257249	2.17345	0.0460592
CEBPE	2.58509	0.0601629	5.11001	0.0487227
FLVCR2	1.15657	0.0253143	2.28782	0.0460962
ACRC	1.30472	0.0287944	2.58066	0.0448081
DUSP1	1.8488	0.0395841	3.65801	0.0488416
DSG3	1.45426	0.0306699	2.87784	0.0498435
HIP1	1.43996	0.0295203	2.8504	0.0487653
SLC12A3	2.72183	0.0565368	5.38679	0.049597
MIR23A	2.12129	0.0432723	4.19932	0.0485825
PLEKHG2	1.25148	0.0247961	2.47816	0.0454205
RPS6KA5	1.13582	0.022038	2.2496	0.0495806
DSE	1.30103	0.0249889	2.57708	0.0465262
PRG1	3.14519	0.0605748	6.22955	0.0444248
LOC100507144	2.58968	0.0473694	5.1286	0.0444167
BCORL1	1.20258	0.021848	2.38331	0.0484277
ANKRD44	1.93331	0.0345032	3.83213	0.0454203
KRT78	1.88679	0.0333145	3.73998	0.0441176
DLGAP1-AS2	1.28096	0.0223278	2.53963	0.0496534
ZNF148	1.06697	0.0175096	2.11642	0.0483608
SERINC1	1.07499	0.017527	2.13245	0.0462974
MB21D2	1.34701	0.0222724	2.67175	0.044369
EGR1	2.25554	0.0367693	4.47431	0.0498497
KIZ-AS1	2.54933	0.04297	5.05565	0.0494851
ADORA2A-AS1	1.9039	0.0311307	3.77675	0.048287
CCL24	1.83179	0.0280602	3.63556	0.0497425
HIST1H4I	2.02019	0.0306318	4.00946	0.0463527
GZF1	1.17187	0.0171517	2.32658	0.0477556
MIR7706	1.57555	0.0227989	3.12826	0.0497868
FCGR3B	2.93202	0.0382565	5.82431	0.0483608
ZNF276	1.38312	0.0180228	2.74821	0.0499249
UBR2	1.19761	0.0149497	2.38026	0.0444389
STON1	1.6072	0.0190286	3.19532	0.046098
LY9	1.36085	0.0149758	2.70673	0.0492457
MIR3184	2.91777	0.0329495	5.8023	0.0471698
ERBB2IP	1.11001	0.01136	2.20866	0.0463345
SCGB2A2	4.08881	0.043808	8.13125	0.0497998
LILRA6	2.5527	0.0246879	5.08072	0.0497487
TRPS1	1.04519	0.00929676	2.08108	0.0483508
SLK	1.25343	0.0109918	2.49586	0.0499373
ZNF143	1.09846	0.0077184	2.1892	0.0469824
NIPAL1	1.03264	0.00601072	2.05927	0.0466633
KIAA1109	1.16383	0.00542834	2.32223	0.0471159
LOC100133331	1.57185	0.00744377	3.13625	0.0496097
RAB27A	1.02105	0.00427597	2.03782	0.0489581
FAM157A	2.33868	0.00951066	4.66784	0.0490319
MIR4685	1.87741	0.00442486	3.75035	0.0477627
LINC01002	1.63382	-0.00371028	3.27136	0.0491762
CA2	1.45931	-0.00885206	2.92747	0.0495224
* FDR was calculated from 100,000 permutations to avoid FDR=0.

## Sheet: Table S5
Table S5. Nasal transcripts associated with PM2.5 level in children without asthma
Gene	Beta	95% CI lower	95% CI upper	FDR
LOC100505942	3.60635	1.45078	5.76109	0.00375328
SCARNA2	3.7416	1.38362	6.09917	0.00641348
MIR561	9.63686	3.53406	15.7518	0.00828209
THCAT158	3.74927	1.15705	6.34047	0.008914
ITLN1	5.48844	1.856	9.1211	0.00969163
NPSR1	3.43558	1.17802	5.6931	0.01001
BPIFA2	1.91337	0.562962	3.26378	0.0111767
OR2C3	30	8.9392	51.0608	0.0117456
KRTAP12-4	30	8.90766	51.0923	0.0119212
OR11L1	30	8.92896	51.071	0.0122028
SLN	30	8.90017	51.0998	0.0125078
KRTAP9-9	30	8.91084	51.0892	0.0128429
ERICH1-AS1	30	8.92228	51.0777	0.0131363
MIR4734	10.1556	2.90026	17.3615	0.0134676
CER1	30	8.90618	51.0938	0.0139185
UGT2B4	3.29388	0.981538	5.60558	0.0141978
LINC01361	6.66424	1.96744	11.3548	0.0144418
SMAD1-AS2	4.3363	1.1899	7.48113	0.0151876
MAGEA4	28.6166	7.76426	49.9618	0.0165829
RHOXF1P1	12.5635	3.12473	21.8288	0.0170576
CDH26	2.18288	0.574227	3.79153	0.0175395
C8orf22	5.52233	1.3645	9.68888	0.0184952
FETUB	4.19408	0.973717	7.41444	0.0199348
OR6K3	26.6246	5.52815	47.7211	0.0206679
PWAR4	26.9949	5.94851	48.0414	0.0208881
C2CD4C	3.66392	0.837614	6.49072	0.0211607
VSIG1	1.95966	0.436804	3.48252	0.0223674
LINC01226	2.37242	0.483464	4.26122	0.0233962
MIR26A2	3.63576	0.730366	6.54025	0.0240827
JCHAIN	3.10301	0.622436	5.58356	0.0242516
LOC285626	6.36284	1.24149	11.4788	0.0262893
FLJ25758	25.5556	4.49802	46.6132	0.0264951
BPIFB1	2.02426	0.367828	3.68069	0.026875
CAPZA3	25.5501	4.45835	46.6419	0.0279204
CCDC144A	3.24512	0.571818	5.91776	0.0281619
ALOX15	1.8756	0.331317	3.41989	0.0284034
LOC101929128	2.67606	0.441937	4.90983	0.0285894
CASC16	3.70587	0.678292	6.73157	0.0295008
SCARNA20	6.26339	-0.535158	9.78919	0.0297905
RMRP	2.92717	0.523906	5.32714	0.0301054
GSN	1.06607	0.175159	1.95698	0.0310341
MIR210	2.61451	0.395289	4.83293	0.0315434
TSGA10IP	3.26448	0.488816	6.03919	0.0324846
SULT6B1	25.2788	4.28416	46.3407	0.0327807
HIST1H4B	4.06894	0.644048	7.4935	0.0334633
LRRC9	5.55518	0.862968	10.269	0.0335731
TRPC2	3.19467	0.434864	5.95316	0.0341365
GPR146	1.55202	0.206697	2.89735	0.0342656
MIR193A	6.48399	0.961432	11.9942	0.0353326
ALOX15P1	1.83909	0.243151	3.43504	0.0354148
GPR176	2.23057	0.2347	4.22624	0.0367225
SNORD7	3.28956	0.404668	6.17299	0.0370881
ZNF695	2.64156	0.302735	4.97937	0.0379428
PRAME	10.557	1.27659	19.827	0.0388471
PCDHB15	1.36921	0.179171	2.55925	0.0389692
ADAMTS9-AS1	2.86707	0.315045	5.41898	0.0389972
CLCA1	5.40394	0.752011	10.0538	0.0391189
KCNK17	5.11738	0.536458	9.70376	0.0393414
PTCHD4	3.3736	0.393336	6.35351	0.039381
LINC01250	2.26688	0.279544	4.25389	0.0395889
TMEM240	2.98842	0.347525	5.62866	0.0411543
SLC24A3	1.66106	0.170245	3.15187	0.0419117
TNNC1	1.76056	0.159106	3.362	0.0425319
LINC00866	6.15085	0.595228	11.7232	0.0429325
PLCB1	1.67258	0.159305	3.18583	0.0433321
DDX3Y	2.45065	0.286176	4.61011	0.0435221
BIRC7	2.61233	0.26087	4.96325	0.0444193
CTB-178M22.2	4.90348	0.443484	9.36128	0.0445137
KLHDC7A	1.31638	0.118582	2.51418	0.0446171
CEACAM22P	3.37078	0.314458	6.42595	0.044941
AIRN	4.17637	0.253989	8.09722	0.0453343
ANO7	1.57395	0.0987987	3.04909	0.0458647
RPPH1	2.75761	0.137834	5.37064	0.0465145
PDE6A	1.95653	0.139077	3.77398	0.0465674
SLC9B2	2.17759	0.165977	4.18921	0.047251
PTHLH	2.49507	0.152468	4.83778	0.0478397
IGF2-AS	23.3337	2.21091	44.4049	0.0482689
MIR4482	2.79377	0.169792	5.4171	0.0485779
OLIG2	4.33275	0.288815	8.37298	0.0487744
LCMT1-AS1	1.63963	0.0976196	3.18154	0.0492949
RAPGEF4	1.88034	0.117209	3.64338	0.0494512
MIR579	3.69433	0.251433	7.13751	0.0499687
